# Supplementary material for: Genetic Diversity and Population Structure Analysis of Castanopsis hystrix and Construction of a Core Collection Using Phenotypic Traits and Molecular Markers
Source: Genes (Basel). 2022 Dec 16;13(12):2383. doi: 10.3390/genes13122383 (PMC9778198; doi:10.3390/genes13122383)
Supplement: Supplementary file 1 [file genes-13-02383-s001.zip]

Archive with 2 entries (2 files):
- Supplementary-Figure S1.pdf
- Supplementary-Table S1-Table S6.xls
