# Supplementary material for: Genetic Diversity and Population Structure Analysis of Castanopsis hystrix and Construction of a Core Collection Using Phenotypic Traits and Molecular Markers
Source: Genes (Basel). 2022 Dec 16;13(12):2383. doi: 10.3390/genes13122383 (PMC9778198; doi:10.3390/genes13122383)
Supplement: Supplementary file 1 [file genes-13-02383-s001.zip › Supplementary-Table S1-Table S6.xls]

## Sheet: Table S1
Table S1 List of 15 phenotypic traits of 232 clones from 17 provenances of C. hystrix
group	clone	number	Ha	DBHb	WEc	SNd	HBe	ANGf	STRg	FLh	FWi	LWRj	WDk	MFAl	LIm	CEn	HCo	a	tree height
P1	A1	1	11.6	22.0667	4.2	6.1	1.96667	45.6667	4	1210.07	18.772	65.1853	0.568667	12.3333	33.26	41.135	14.765	b	diameter at breast height
P1	A2	2	8.2	16.3	3.8	3.73333	2.06667	41.3333	2	992.626	19.3447	51.7743	0.485333	14.9367	15.625	20.655	15.865	c	east and west crown diameter
P1	A3	3	9.9	17.3333	4.53333	4.26667	1.9	52.6667	3.33333	1123.56	18.2807	63.4717	0.519333	14.2033	31.2933	41.0533	17.9567	d	north and south crown diameter
P1	A4	4	10.1667	18.8667	4.73333	4.06667	1.86667	30	1.66667	1089.66	20.064	55.61	0.488	17.1	16.65	19.84	16.64	e	clear bole height
P1	A4-1	5	7.43333	15.1667	3.76667	4.7	2.06667	44.6667	2.66667	970.615	20.202	49.433	0.454333	13.28	17.25	19.855	15.655	f	branching angle
P1	A4-2	6	10.0667	16.8333	3.5	4.83333	2	35	2	1005.53	20.3933	51.1067	0.496667	15.0133	16.66	12.995	21.905	g	trunk straightness
P1	A5	7	8.93333	14.2	4.5	4.76667	2	48.3333	1.33333	1215.04	22.1973	55.5407	0.448667	12.0533	18.47	20.305	15.54	h	fiber length
P1	A5-1	8	9.5	17.3333	4.9	5.43333	2.06667	55	2.33333	1053.18	19.97	54.2763	0.502667	13.5933	35.845	37.935	16.745	i	fiber width
P1	A6	9	11.6667	19.5333	5.06667	5.66667	1.96667	63.3333	1.33333	1312.88	20.8013	64.001	0.559667	12.9067	15.675	20.245	16.265	j	Length to width ratio
P1	A7	10	13	18.5667	6.06667	6.56667	2	43.3333	2.66667	1092.98	20.698	53.822	0.522333	16.7633	15.835	21.92	12.125	k	wood basic density
P2	B1-1	11	7.5	16.4	4.13333	4.56667	1.63333	45	3.66667	1146.07	18.7913	62.6993	0.462	14.1833	32.94	38.0267	16.5133	l	microfiber angle
P2	B2-1	12	8.46667	18.5	4.8	4.93333	1.86667	46.6667	1	1124.94	20.5563	56.314	0.413333	14.66	34.18	42.45	15.115	m	lignin
P2	B2-2	13	8.5	14.8	3.25	5.25	1.85	47.5	1.5	1100.4	21.6745	51.6005	0.498	14.44	35.925	40.96	14.51	n	cellulose
P2	B3	14	7	14.85	4.75	5	1.35	57.5	5	NA	NA	NA	NA	NA	NA	NA	NA	o	hemicellulose
P2	B5	15	6.46667	11.5667	2.96667	2.73333	1.46667	48.3333	3.33333	1132.26	17.963	66.6993	0.49	13.3	33.945	40.985	15.545	NA	missing data
P2	B6	16	7	13.5	3.5	4.4	0.75	47.5	5	1028.24	17.732	60.371	0.501	14.49	36.74	38.525	15.675
P2	B6-1	17	9.2	17.35	5.5	5.65	2.3	55	2.5	1144.93	18.449	63.4245	0.4895	11.305	34.31	41.72	15
P2	B6-2	18	7.5	12.8333	3.6	4.23333	1.96667	51.6667	3.33333	1001.51	18.5163	55.0457	0.558667	15.28	34.855	42.715	14.97
P2	B7	19	9.56667	17.9667	4.46667	5.86667	1.53333	53.3333	1	1022.23	19.156	54.6657	0.649667	13.97	37.8233	38.0033	15.1333
P2	B7-1	20	8.36667	12.6667	3.93333	5.06667	1.6	41.6667	3	1111.96	20.8017	54.15	0.546667	12.5767	13.93	21.775	20.895
P2	B8	21	8.7	18.1	4.3	4.4	1.8	55	3	929.574	21.213	44.707	0.499	19.58	39.52	37.9	14.57
P2	B8-1	22	10.4333	15.8667	3.83333	5.46667	2.4	48.3333	3	1180.51	20.36	59.376	0.527333	10.3467	35.07	39.24	15.19
P2	B9	23	9.8	13.5	5.1	6	2	40	2	1022.98	19.83	52.592	0.449	11.96	31.3	42.32	15.69
P2	B9-1	24	7.76667	13.8667	3.53333	4.56667	2.1	36.6667	4.33333	1048.43	21.9787	49.0443	0.494667	15.3267	18.295	19.26	13.685
P2	B9-2	25	8.93333	13.7	4.2	4.13333	1.93333	36.6667	1.66667	1018.48	19.0797	55.16	0.503667	12.5	16.34	20.24	16.525
P2	B9-3	26	9.53333	15.5667	4.43333	4.96667	2.3	51.6667	3.66667	1088.45	20.613	53.7777	0.524667	11.7267	14.455	21.275	16.475
P2	B10	27	10.3	18.6	4.73333	6.16667	1.86667	41.6667	2.66667	1022.01	22.281	46.3713	0.478	13.9233	18.155	19.66	16.605
P2	B10-1	28	10.7333	20.3667	4.23333	5.56667	1.83333	41.6667	3.66667	1026.54	20.148	51.926	0.497333	16.45	17.73	19.635	14.54
P2	B10-2	29	10.9333	18.4333	4.13333	5.46667	2.06667	40	4	1025.51	20.9923	49.93	0.47	13.4567	37.79	38.115	18.05
P2	B11	30	11.4667	20.5333	5.56667	5.6	1.83333	38.3333	1.33333	1167.31	19.0437	62.7367	0.549333	12.8667	34.51	39.9633	17.13
P3	C1	31	10.35	12.8	2.65	5.05	2.3	50	2.5	1156.23	18.8185	63.3775	0.491	13.725	34.02	42.92	14.24
P3	C2	32	10	19.6667	3.6	4.5	2.36667	56.6667	1.66667	1220.65	20.3683	61.6977	0.562667	11.9667	33.92	41.2333	15.9733
P3	C2-1	33	10	18.4	5	5.6	2.9	50	2	1212.85	19.794	63.315	0.549	13.45	30.62	43.89	14.94
P3	C3	34	7.83333	15.4	4.3	3.43333	1.8	50	1.66667	1158.42	20.297	57.9127	0.510667	13.42	16.67	20.925	15.065
P3	C3-1	35	10.45	14.1	4.35	4.85	1.95	52.5	3.5	1181.37	20.9605	57.54	0.511	11.315	30.785	45.09	15.035
P3	C4	36	10.9333	16.8667	3.8	5.2	2.46667	55	4	1228.81	20.5053	61.2233	0.529333	12.8233	31.38	42.935	14.585
P3	C4-1	37	9.8	19	5.46667	5.3	2	61.6667	3	1167.34	19.08	63.4277	0.515667	12.68	15.76	21.695	15.015
P3	C5-1	38	11	18.9667	4.96667	6.63333	1.93333	40	2	1071.91	18.9237	58.176	0.550667	13.2667	16.725	18.355	15.405
P3	C7-1	39	9	13.7	3.46667	3.93333	1.83333	46.6667	1	1084.64	21.8747	50.6363	0.503333	15.99	33.2267	42.0867	14.645
P2	C8	40	8.16667	17.5667	3.53333	4.3	1.5	58.3333	2.33333	1128.61	21.0353	55.0207	0.426667	15.5467	31.1933	41.6233	17.5567
P2	C9	41	8.6	16.3	4.2	5.1	2.3	50	2	1112.55	17.776	64.239	0.568	17.32	35.05	42.13	15.56
P3	C33	42	8.8	14.1	4.6	4.8	1.4	50	5	976.448	20.326	49.44	0.528	19.19	36.15	41.52	16.79
P4	D1	43	10.9333	17.2	4.03333	6.13333	2.46667	70	2.66667	1135.82	21.67	54.376	0.541667	12.7467	16.835	20.895	16.085
P4	D2	44	11.5	19	4.2	4.7	1.95	50	2	1093.31	18.1695	62.941	0.67	12.395	35.705	43.905	15.21
P4	D2D	45	9.9	16.2	4.3	5.3	1.7	60	1	1141.72	18.673	63.592	0.562	10.15	35.15	43.17	13.34
P4	D4-1	46	10.7333	18.4333	3.63333	5.3	2	43.3333	1.33333	1216.52	20.665	60.47	0.508667	14.71	17.285	21.285	14.125
P4	D5	47	10.1	14.4333	3.76667	3.9	2.43333	40	1.66667	1050.14	20.2673	53.0933	0.588333	13.3633	34.845	38.325	13.63
P4	D6	48	8.76667	13.9667	4.23333	4.4	1.86667	45	2	1202.89	19.4237	63.2207	0.521333	11.4733	32.49	41.8433	14.8633
P4	D7	49	10	12	4.25	3.05	1.1	32.5	5	1164.7	20.067	60.4885	0.4855	14.185	32.32	42.42	15.2
P4	D8	50	10.7	19.2333	3.96667	4.43333	1.86667	40	2.33333	975.003	20.8183	51.5243	0.465667	14.8167	35.8867	40.01	15.19
P5	E1	51	8.5	12.8333	3.16667	4.6	2.43333	46.6667	1.66667	1147.58	20.4567	56.8617	0.524	16.03	18.085	18.885	14.635
P5	E3	52	7.86667	11.1667	3.6	2.8	1.8	56.6667	2.33333	1103.23	21.7307	51.7377	0.502667	16.6867	17.725	21.175	14.43
P5	E4	53	10.7333	12.9	3.8	4.4	2.03333	60	2	1092.16	19.4747	57.0763	0.52	14.8633	17.385	21	16.125
P5	E5	54	9.96667	14.2667	4.2	4.8	1.86667	51.6667	2.66667	1100.16	21.5897	51.7907	0.529333	13.9133	NA	NA	14.83
P5	E6	55	8.53333	11.0333	3.5	4.13333	1.7	40	2.33333	1147.11	21.705	53.781	0.5255	10.275	34.43	40.565	16.195
P5	E7	56	10.4	14.3	3.8	3.86667	1.93333	38.3333	2.66667	1190.01	21.0663	58.2077	0.51	14.5933	32.67	41.0033	16.17
P5	E8	57	9.43333	16.2667	3.8	4.2	2.36667	53.3333	1.66667	1068.52	21.2587	51.4467	0.515667	12.0867	35.3567	39.4733	17.3967
P5	E9	58	9.35	13.8	3.1	3.3	2.05	47.5	2	1090.34	21.6435	51.4635	0.4525	13.1	31.2	41.66	16.715
P5	E10	59	9.4	10.7	3.2	3.5	1.86667	40	2.66667	1026.68	19.404	53.6473	0.471	12.91	14.91	21.305	16.8
P2	E12	60	9.55	13.45	4.25	4.35	1.8	46.6667	3	1207.31	21.6727	56.7093	0.573333	14.5467	15.75	21.015	14.17
P2	E13	61	9.56667	13.6	4	4.93333	1.8	61.6667	3	1096.73	15.1567	74.777	0.534667	13.4467	32.865	40.86	15.65
P2	E14	62	4.8	6.6	2.9	2.7	1.5	45	3	1148.11	19.562	60.205	0.486	17.68	28.97	42.36	17.64
P2	E16	63	8.1	13.7	3.43333	3.63333	1.4	60	3	1009.51	19.526	52.1177	0.551	16.1533	17.285	22.04	14.365
P1	F1	64	10.3667	16.1333	4.16667	3.9	2.3	53.3333	3.33333	1177.31	19.9367	59.9433	0.493	14.87	16.93	19.15	16.295
P1	F2	65	10.2667	15.8	4.46667	4.5	2.33333	46.6667	3	1196.61	19.644	62.1717	0.604	11.9033	35.115	38.925	16.86
P6	G1	66	7.93333	13.9333	3.8	4.26667	1.9	55	1.66667	1068.23	19.1117	57.6293	0.474333	14.2067	34.0167	40.1333	14.6367
P6	G2	67	7.63333	15.8667	4.06667	3.6	2.56667	46.6667	2.33333	1173.01	19.217	62.9017	0.492	14.7933	35.69	36.51	18.71
P6	G3	68	7.13333	12.4333	2.93333	2.8	1.53333	46.6667	1.66667	802.823	20.971	39.5173	0.481667	14.19	16.565	19.055	16.13
P6	G4	69	8.73333	14.3333	4.1	4.2	1.86667	53.3333	1.33333	1245.33	18.8073	68.7977	0.550333	14.7133	16.67	20.54	15.23
P6	G5	70	NA	NA	NA	NA	NA	NA	NA	NA	NA	NA	NA	NA	NA	NA	NA
P6	G6	71	9.16667	17.6333	4.03333	4.6	1.63333	43.3333	3.66667	1100.84	18.3687	61.1923	0.671	14.9133	32.1233	42.3767	17.0433
P6	G7	72	10.1333	16.8	3.23333	3.43333	1.9	38.3333	2.33333	1164.35	18.0537	66.6827	0.627667	14.73	34.8733	41.16	14.3533
P6	G7-1	73	7.9	17.1	5	3.7	1.8	50	1	1028.42	19.626	53.509	0.495	19.59	34.57	45.52	13.66
P6	G7-2	74	6.86667	10.6667	3.53333	3.8	2.13333	48.3333	2.33333	952.319	16.2857	59.4067	0.453	14.9133	16.265	20.405	16.355
P6	G8	75	7.8	18.8	4.5	3.8	1.5	50	1	820.99	20.655	40.435	0.516	18.21	34.18	42.81	16.2
P6	G9	76	9	16.9	3.53333	4.03333	1.73333	53.3333	1	1246.17	19.5117	65.0347	0.561667	11.3067	35.0667	38.58	18.0967
P6	G9-1	77	9.46667	16.5333	3.56667	4.16667	1.56667	46.6667	2.33333	1083.79	21.0877	53.1013	0.492333	14.3767	34.21	42.3833	15.4633
P6	G11	78	8.2	15.1	4	4.7	2.4	43.3333	3	1079.21	20.665	55.6433	0.475	13.6433	35.3333	41.4167	15.5767
P6	G12	79	8.76667	18.7667	4.4	4.56667	2.2	40	1.66667	1151.74	19.463	61.0577	0.609333	15.0067	33.53	39.87	16.395
P6	G12-1	80	8.73333	16.1	3.9	4.7	1.86667	40	2	1051.66	19.4527	55.7023	0.538	15.55	17.26	21.04	15.985
P6	G13	81	8.35	17.7	4	4.15	1.7	37.5	3.5	987.404	20.2305	50.2405	0.573	14.89	33.84	42.505	14.135
P6	G14	82	10	15.5	4.26667	4.33333	1.86667	45	2	1081.79	18.8853	59.4783	0.497	13.3533	17.285	20.165	15.315
P7	H1	112	10.3	14.4	4.16667	4.73333	1.73333	41.6667	3.33333	1030.94	21.759	48.9783	0.571	14.4667	17.735	21.125	14.6
P7	H2	113	11.9	23.5333	4.8	5.5	1.86667	30	1.66667	942.47	21.1133	45.599	0.567333	17.7467	36.23	39.33	15.06
P7	H3	114	10.2333	18.0667	4.83333	5.43333	2.23333	41.6667	2	1090.09	19.7873	56.2723	0.620667	15.5467	17.585	18.535	16.83
P7	H4	115	10.6667	17.3667	4.4	4.56667	1.56667	50	2.66667	986.248	20.9067	48.437	0.516333	14.1367	35.41	39.21	14.9133
P7	H5	116	8.33333	13.6	3.76667	4.13333	1.9	53.3333	3	1169.41	22.139	54.239	0.485667	17.9033	16.885	20.015	16.305
P7	H6	117	8.46667	10.0667	3.43333	3.26667	1.5	41.6667	3.66667	1049.12	19.6457	54.5197	0.432	17.81	33.77	41.9233	17.9267
P7	H8	118	10.1333	26.4667	4.46667	5.5	2.4	45	1.66667	1208.39	20.517	33.3195	0.583667	14.1833	18.1	18.535	17.77
P7	H9	119	10.3	15.2667	4.5	6	2.03333	40	2	1149.22	20.61	57.2893	0.500333	13.7967	15.055	21.515	15.73
P7	H10	120	11.1	15.9667	5.06667	5.63333	2.3	45	1.33333	1061.1	20.4567	53.9487	0.537333	13.6133	33.06	41.605	14.425
P7	H11	121	11.2	18	5.8	4.6	2	55	2	1292.32	21.393	61.326	0.352	11.2	NA	NA	NA
P7	H13	122	9.23333	12.3	3.76667	4.06667	1.8	46.6667	3	1225.18	29.832	64.987	0.532667	12.9467	33.4433	39.6267	15.3867
P7	H14	123	11.1	15.9	4.8	6.2	1.75	57.5	2	1160.8	19.7805	60.2815	0.4955	14.64	35.03	39.94	15.575
P7	H15	124	8.83333	13.5333	4.7	5.4	2.06667	41.6667	2.66667	1160.62	20.2587	58.979	0.547667	14.1433	32.43	42.48	15.48
P7	H16	125	8.46667	17.5333	4.13333	4.3	1.8	58.3333	2.66667	1053.26	18.935	57.03	0.656333	8.225	34.7967	41.0967	15.67
P7	H17	126	9.06667	12.9667	4.13333	4.23333	0.966667	48.3333	3.66667	1058.11	20.45	53.3987	0.497	16.4667	13.585	21.545	17.97
P7	H18	127	10.75	17	4.2	4.55	2.45	50	1.5	1125.57	23.5255	50.011	0.548	13.325	31.905	42.695	14.655
P7	H19	128	8.9	12.3	4.6	5.2	1.3	50	5	1210.21	18.627	66.921	0.536	14.82	34.01	38.04	17.9
P7	H20	129	12.05	17.3	5.1	5.8	1.9	57.5	3.5	1129.7	22.335	52.4265	0.5215	11.445	32.03	39.705	14.815
P8	I1	130	6.23333	8.96667	3.76667	3.83333	1.4	51.6667	3.66667	921.161	19.6127	48.0623	0.498333	14.8333	18.515	18.505	16.285
P8	I2	131	9.65	12.9	4.8	4.65	1.2	52.5	1	1020.22	21.504	49.2985	0.4655	15.825	33.89	39.18	15.15
P8	I3	132	8.16667	14.6	5.36667	4.8	1.56667	46.6667	4	1093.52	20.7193	53.7217	0.507	15.1633	18.07	20.82	10.73
P8	I4	133	10.5333	18.3333	4.33333	4.33333	2.56667	36.6667	1.33333	1055.64	16.3613	68.1823	0.537333	13.6833	17.77	19.355	15.665
P8	I5	134	11.4	19.5333	5.06667	4.9	2.1	50	3.33333	1062.18	20.4293	52.9593	0.524	13.0833	16.67	20.055	13.27
P8	I6	135	12.0333	21.8	4.26667	6.06667	1.93333	55	3	1250.97	17.8533	73.3263	0.540333	12.5867	17.895	19.365	16.265
P8	I7	136	8.23333	12.1667	3.43333	3.43333	2.6	48.3333	2.66667	948.51	20.8807	47.1567	0.444	14.9067	17.31	20.24	14.835
P8	I8	137	9.66667	17.2	5.23333	5.13333	2.06667	58.3333	4	1125.4	21.075	54.359	0.518333	14.9567	18.345	19.375	13.28
P8	I9	138	8.23333	12.2667	4.3	4.73333	2.06667	55	4.33333	1054.3	19.8613	55.515	0.478667	13.9133	16.73	22.025	14.285
P8	I10	139	11.3667	20.7	4.73333	5.8	2.8	51.6667	1.66667	1152.97	20.752	56.4967	0.429	17.46	36.6633	39.6033	14.0133
P9	I11	140	8.46667	17.6667	4.3	5.2	1.96667	55	2.33333	1099.2	16.594	71.656	0.486	14.6267	18.655	18.945	17.33
P9	I12	141	8.23333	11.7	3.5	4.43333	1.6	38.3333	3	1090.79	20.1233	55.583	0.495	15.51	36.185	37.11	14.745
P9	I13	142	7.36667	11.6667	4.46667	4.83333	1.9	45	2.66667	983.817	21.4007	46.603	0.542667	14.6867	35.005	38.985	13.74
P9	I14	143	7.43333	9.5	4.26667	4.3	1.6	56.6667	4	1097.14	18.605	59.6177	0.487667	14.49	15.39	20.295	15.885
P9	I15	144	7.5	10.5	4.2	5.3	2.2	70	5	1123.46	18.58	61.19	0.474	15.16	28.72	43.01	15.01
P9	I16	145	8.7	20.25	4.85	5.6	1.4	52.5	3.5	1020.01	20.244	52.1315	0.585	14.175	34.47	40.13	15.365
P9	I16-1	146	9.33333	14.7667	4.26667	4.73333	2	46.6667	2	1148.27	18.7913	62.3213	0.511333	12.96	32.09	39.53	14.475
P9	I17	147	6.7	16.4667	4.26667	4.1	1.93333	46.6667	3	1104.99	21.1853	53.253	0.514	13.9	18.78	18.515	14.54
P8	I21	148	8.23333	13.2333	3.93333	4.56667	1.83333	63.3333	5	1203.44	21.0813	58.4443	0.500333	13.46	32.86	39.72	14.58
P8	I22	149	8.35	12.75	4.45	3.95	1.2	47.5	3.5	1243.49	21.056	61.0555	0.452	13.055	36.32	39.16	14.435
P8	I23	150	9.93333	15.3	5.03333	5.2	2.13333	55	3.33333	1226.57	20.4197	61.119	0.470333	13.8233	35.0733	38.4	14.84
P8	I24	151	7.73333	14.9	3.4	4.63333	1.23333	53.3333	1.33333	1049.55	19.654	53.9303	0.498333	10.7933	17.475	20.87	16.3
P8	I25	152	7.6	15.1	3.73333	4.33333	1.33333	43.3333	1.33333	1204.65	20.796	58.932	0.501333	13.45	32.325	41.23	14.39
P8	I27	153	8.66667	13.1333	4.2	5	1.13333	48.3333	3.66667	1218.75	19.7507	62.619	0.514667	15.0167	15.895	21.175	15.39
P8	I28	154	12.1333	17.9667	4.6	5.96667	1.3	50	4	1159.28	17.3573	67.7457	0.506667	12.9833	16.845	20.195	15.37
P8	I29	155	6.75	15.5	3.7	4.8	1.5	55	3	1032.94	19.503	53.858	0.528	17.07	35.115	40.095	13.84
P8	I30	156	8	14.25	3.2	3.7	1.65	55	3	999.777	20.078	50.6035	0.4745	16.85	36.88	39.19	11.265
P8	I31	157	NA	NA	NA	NA	NA	NA	NA	NA	NA	NA	NA	NA	NA	NA	NA
P8	I33	158	7.16667	8.93333	3.13333	4.36667	1.53333	53.3333	4	1085.63	22.0287	50.3057	0.504	14.1667	18.015	19.965	13.985
P8	I34	159	10.1333	15.2333	3.63333	5.26667	2	41.6667	1.33333	1122.26	20.3307	56.0987	0.624	14.44	15.135	20.36	16.28
P4	I39	160	9	12.4	2.6	5.2	1.9	40	1	1196.03	20.336	59.352	0.477	13.48	33.05	43.26	14.22
P10	J1	161	9.06667	12.8333	4	4.26667	1.6	46.6667	3.33333	1012.37	22.41	45.87	0.5	14.3467	35.875	40.83	15
P10	J2	162	7.45	14.25	3.75	4.4	1.75	42.5	3.5	1157.26	20.207	58.76	0.507	14.87	31.545	41.325	NA
P10	J2-1	163	7.23333	12.5333	2.53333	3.36667	1.43333	50	2	1115.3	19.602	57.3693	0.474667	17.2767	16.635	21.55	15.17
P10	J2-2	164	6.8	14.0333	3.86667	4.53333	1.5	58.3333	3.33333	1113.84	19.8533	56.9513	0.491333	14.6867	31.895	40.61	11.305
P10	J3	165	9.6	17.3667	4.96667	4.96667	1.4	58.3333	3	1095.06	20.602	53.9427	0.481667	13.7233	15.96	19.615	14.475
P10	J6	166	6.7	16.4667	4.53333	4.8	1.3	58.3333	3.66667	1146.39	19.724	58.727	0.516	14.1633	31.875	40.84	14.54
P10	J7	167	7.43333	16.8667	3.96667	4.46667	1.43333	55	2.66667	1091.15	20.2027	55.0743	0.458667	14.75	17.36	20.66	15.86
P10	J7-1	168	8.46667	21.9	4.23333	5.43333	1.93333	60	1	1173.03	19.6303	60.581	0.454333	14.7333	36.365	38.2	13.915
P10	J7-2	169	9.25	13.9	3.65	4.7	2.55	50	4	1146.7	19.544	59.8535	0.5875	13.76	36.67	40.145	15.64
P10	J8	170	7.56667	16.1667	4.56667	4.7	2.03333	53.3333	2.66667	1104.65	19.7207	57.5543	0.540333	12.3833	33.8	40.585	13.375
P10	J9	171	6.4	11.2	3.9	4	0.8	70	5	1102.07	20.002	55.928	0.466	15.31	34.52	34.27	12.54
P10	J10	172	8.56667	14.9333	4	4.66667	1.96667	43.3333	1.33333	1211.2	19.6487	62.39	0.519	12.5667	17.765	19.125	14.01
P10	J11	173	8.4	19.1	4.23333	5.16667	1.73333	51.6667	2.66667	1117.45	18.9107	60.3293	0.517667	17.2167	17.23	20.35	NA
P10	J11-1	174	11.0667	16.5	5.56667	5.73333	2.03333	63.3333	2	1101.02	19.0817	59.1043	0.501	14.4	34.115	41	14.775
P10	J11-2	175	8.93333	19.4	3.76667	4.06667	1.73333	55	1.33333	1240.2	20.1093	62.803	0.544667	14.7067	16.985	20.88	NA
P10	J12	176	13.5	20.6	7.2	7.6	2	55	3	1029.37	18.872	55.212	0.59	20.4	34.62	42.21	16.02
P10	J12-1	177	10.7667	20.8667	5.3	5.2	1.7	58.3333	1.33333	1193.27	17.991	67.013	0.639667	12.12	17.99	15.69	13.16
P10	J13-1	178	12.9333	21.0333	5.43333	5.7	2.13333	40	2.33333	1273.04	19.232	67.5983	0.464333	13.5133	18.945	19.285	14.845
P10	J14	179	5.5	7.5	2.3	1.9	1.9	51.6667	1.66667	1044.95	20.1083	52.47	0.445667	15.8067	17.275	20.785	13.565
P10	J15	180	8.73333	15.7333	4.06667	4.53333	1.56667	41.6667	3.66667	1160.32	20.698	57.271	0.547	11.4667	32.105	41.915	15.5
P10	J16	181	9.06667	17.1667	3.83333	5.6	2.13333	45	2	1148.9	22.227	52.6923	0.531333	10.55	15.245	19.195	13.88
P10	J17	182	8.4	8.95	3.65	2.9	1.85	50	3	1104.06	21.839	51.5815	0.4165	11.995	33.35	46.26	17.19
P10	J18	183	11.1667	21.7333	4.8	5.7	2.3	44	2.33333	1146.97	20.556	56.2437	0.527	12.0467	17.69	21.95	14.07
P11	J20	184	10.2333	15.1	4.5	5.66667	2.03333	48.3333	2.33333	1100.52	21.3627	52.5673	0.491	11.4333	16.075	22.445	13.85
P11	J20-1	185	10.8333	17.4667	4.63333	5.56667	2.16667	56.6667	3	1150.4	19.6707	58.969	0.533333	13.3	18.905	20.03	8.41
P11	J20-2	186	13.0333	19.0333	4.73333	5.1	2.06667	40	3.33333	1176.57	19.7153	60.4997	0.489	12.7467	17.17	21.12	16.35
P11	J21	187	11.1667	16.5667	3.6	5.06667	1.86667	36.6667	1.33333	1064.99	20.9693	51.7793	0.485	13.0567	34.975	39.53	NA
P11	J21-1	188	10.1333	20.0667	4.13333	4.63333	2.16667	53.3333	1	938.033	24.214	39.8437	0.507667	17.2533	34.595	40.285	14.77
P12	J22	189	8.63333	19.9	4.5	6	1.86667	48.3333	1	1232.14	21.49	58.7173	0.494667	11.9533	36.045	41.185	14.16
P12	J22-1	190	10.8	23.3	3.83333	6.5	1.93333	40	1.66667	1035.9	18.342	57.8363	0.573667	16.4767	35.595	37.85	14.27
P12	J22-2	191	10.1333	16.6333	4	5.86667	2.1	51.6667	2	1098.5	19.684	56.7623	0.521333	13.79	35.595	37.375	13.395
P12	J23	192	11.0667	19.9667	4.26667	4.5	1.76667	43.3333	1.33333	958.991	21.6893	45.5203	0.490667	17.1467	36.58	39.1133	14.82
P12	J23-1	193	9.8	15.9333	3.76667	4.8	1.6	45	2.33333	1135.33	19.344	59.8705	0.2865	12.435	35.69	38.24	6.7
P12	J24	194	9.76667	13.8	4.6	4.33333	2.03333	35	3.33333	1074.28	21.476	50.5653	0.44	15.43	33.87	38.5	15.11
P12	J25	195	11.4667	17.6	5.76667	4.76667	2.23333	50	2.33333	1268.14	19.819	65.0763	0.511	13.3	33.15	41.925	16.18
P12	J26	196	10.3	14.2	3.73333	4.56667	1.56667	35	2.66667	994.087	23.8033	42.8507	0.471	12.9267	34.54	41.105	14.645
P12	J27	197	10.6667	15	4.76667	6.06667	2.16667	36.6667	2.33333	1072.4	21.7507	50.9813	0.48	11.2933	16.38	20.92	14.61
P3	J28	198	11.3667	21.3	7.13333	6.13333	1.96667	51.6667	2.33333	1117.74	21.3683	53.0163	0.478333	12.26	31.4633	42.4433	15.15
P3	J29	199	13.5	20	4.66667	5.1	2.3	38.3333	2.33333	1077.43	20.724	53.9557	0.572	16.7633	33.23	39.295	NA
P3	J29-1	200	12.1667	17.9	3.96667	4.53333	1.76667	31.6667	2.66667	1128.43	21.4023	53.2677	0.495667	12.8533	33.77	40.6	14.685
P3	J30	201	12.6	20.3	5	6.1	1.85	45	1.5	1235.47	22.802	55.99	0.5245	13.585	31.185	42.25	14.385
P3	J32	202	6.76667	9.93333	3.36667	3.1	1.46667	50	2.66667	1079.07	20.3693	53.758	0.44	17.21	19.055	19.72	14.85
P13	K1	203	10.6333	17.9	4.56667	4.63333	2.46667	41.6667	2	1189.45	20.03	60.4843	0.519667	14.31	34.04	39.335	15.86
P13	K2	204	13.25	30.55	6.85	9.4	2.1	52.5	1	NA	NA	NA	NA	NA	NA	NA	NA
P14	L1	205	8.76667	9.7	3.2	3.63333	2.16667	55	2.66667	1169.59	19.9813	59.3553	0.495667	16.2667	35.475	39.4	14.485
P14	L2	206	9.23333	17.5667	3.76667	5.83333	1.93333	36.6667	2.33333	1098.59	21.5343	51.9143	0.629	13.75	18.825	21.435	13.105
P14	L4	207	9.2	16.9333	3.96667	5.16667	2.13333	40	1.33333	1172.25	21.498	56.2747	0.542	13.2467	15.71	19.48	14.48
P14	L5	208	9.2	12.4333	4.2	4.26667	2.16667	38.3333	4	1266.9	21.122	60.8157	0.578333	16.44	33.225	42.62	13.51
P14	L6	209	11	17.6667	4.6	4.7	2	40	2	929.898	21.4597	44.5283	0.599667	12.3967	17.925	19.59	14.875
P14	L8	210	8.35	12.65	4.4	4.4	1.3	45	4	1099.87	18.419	60.738	0.56	13.345	34.34	39.305	13.91
P14	L9	211	8.93333	10.0667	3.9	3.86667	1.66667	40	3	1197.15	18.9867	64.0617	0.532667	12.4033	33.385	40.01	15.6
P14	L10	212	11.7667	16.7	5.23333	5.73333	2	38.3333	3.66667	1134.28	19.2367	60.2563	0.541667	13.64	33.385	41.93	14.13
P14	L11	213	9.43333	13.4333	4.1	4.86667	1.73333	48.3333	2.66667	1071.87	19.6027	56.0043	0.533	14.4767	17.36	22.56	15.1
P14	L11-1	214	8.03333	11.6667	3.13333	3.23333	2.2	53.3333	5	1167.38	20.3287	57.9583	0.533667	16.5667	40.135	37.68	8.79
P14	L11-2	215	8.7	13.4	2.8	4.1	1.6	60	5	1287.08	18.53	70.109	0.65	13.04	32.48	41.02	NA
P14	L12	216	7.63333	15.7	4.86667	4.96667	1.23333	43.3333	3.66667	1189.88	15.2193	83.808	0.557667	18.0367	33.3133	40.4667	14.02
P14	L13	217	10	10.5	6.7	6.2	1.5	30	5	1150.86	21.124	55.493	0.48	11.96	30.05	41.61	NA
P14	L14	218	8.2	10.2667	3.43333	3.96667	2.03333	45	3	1120.13	20.5093	55.9197	0.558667	16.76	35.01	39.8367	15.78
P14	L18	219	11.9	18.4	4.4	5.9	2.4	55	5	1007.02	23.848	44.166	0.488	9.13	29.95	45.33	NA
P15	L20	220	11.0333	14.3333	3.96667	5.46667	1.4	46.6667	4.33333	1265.02	19.7537	64.8473	0.635333	12.6533	32.86	43.325	15.22
P15	L21	221	11.4	11	2.83333	4.5	2.23333	40	3.33333	1194.77	19.9207	60.5733	0.547667	12.3867	16.095	22.09	13.21
P15	L22	222	11.5333	15.8	5.8	5.9	1.6	50	1.66667	1222.22	17.8877	69.0617	0.569333	15.54	32.1233	44.9467	11.44
P15	L24	223	12.15	18.95	4.85	4.9	2.05	55	3.5	1207.96	20.376	60.132	0.5215	12.08	31.64	41.875	13.3
P15	L25	224	11.5333	15.6667	3.73333	4.96667	1.96667	48.3333	1.66667	1203.04	19.4973	62.7703	0.525333	11.75	34.43	42.575	13.2
P15	L25-1	225	NA	NA	NA	NA	NA	NA	NA	NA	NA	NA	NA	NA	NA	NA	NA
P15	L26	226	9.76667	16.3667	5.83333	6.56667	1.4	58.3333	2.33333	1295.08	19.895	65.8157	0.630667	14.4933	16.135	20.835	13.675
P15	L28	227	8.43333	13.1333	3.53333	4.23333	2.13333	33.3333	1.33333	1098.25	19.1893	58.2507	0.557	14.4233	16.945	20.515	14.285
P15	L29	228	9.8	14.2667	4.4	4.7	2	40	1.66667	1164.04	21.14	55.5183	0.631	16.2167	15.215	20.485	14.24
P15	L31	229	8.7	11.4	3.3	3.6	1	40	5	1230.98	18.328	68.001	0.668	12.71	32.03	43.27	NA
P15	L32	230	9.53333	14.8667	3.86667	5.16667	1.7	41.6667	4.33333	1122.82	18.684	60.5497	0.651667	13.23	36.585	40.09	NA
P15	L35	231	10.8	12.7	4.2	6.6	1.6	40	2	1063.03	20.684	51.857	0.554	14.5	32.6	42.13	16.3
P16	M1	232	8.3	16.1333	4.9	5.3	1.9	50	3	1119.04	18.704	62.01	0.491667	14.6233	16.04	20.825	17.62
P16	M2	233	9	16.8	4.15	5.1	1.9	40	1.5	1114.23	18.79	61.115	0.5135	14.56	34.57	40.34	14.325
P16	M3	234	8.86667	15.2333	3.8	3.96667	1.8	46.6667	3.66667	1132.15	19.3167	63.0737	0.515333	13.51	34.455	42.495	14.665
P16	M4	235	10.2667	16.1333	5.43333	4.73333	1.8	53.3333	2.66667	1130.12	17.8033	67.719	0.494	13.5	32.37	39.0967	17.2833
P16	M5	236	8.83333	14	4.26667	4.33333	2.03333	51.6667	3.66667	985.257	20.6273	48.9193	0.486667	14.2533	17.715	20.82	15.49
P16	M6	237	9.33333	16.7	3.2	4.63333	1.86667	36.6667	2.66667	911.172	20.846	46.5057	0.516333	16.3	35.7667	40.08	14.26
P16	M7	238	9.03333	16.2333	3.26667	4.8	1.93333	41.6667	1.33333	1018.3	21.456	47.901	0.534	15.3067	33.1033	41.1367	14.55
P16	M8	239	7.86667	16.6667	3.96667	4.76667	1.66667	46.6667	3	1135.67	20.7667	55.6677	0.498	12.77	30.13	38.855	15.09
P16	M9	240	8.1	11.5333	3.8	4.1	1.63333	48.3333	2.66667	1061.01	19.4473	57.259	0.487667	13.7333	31.555	39.05	17.605
P16	M10	241	9	14.4333	4.1	4.6	1.86667	60	2	1158.77	20.974	56.153	0.512667	14.41	32.835	40.215	16.22
P16	M11	242	7.7	9.8	3.03333	3.4	2.56667	31.6667	3	961.019	21.4767	45.4987	0.507	14.99	16.38	19.985	13.24
P16	M12	243	6.05	8.4	2.75	3.5	2	42.5	3.5	1250.13	25.833	49.4135	0.42	17.07	32.83	42.24	25.08
P16	M13	244	9.3	16.6667	4.26667	4.46667	2.13333	40	2	1181.6	20.8217	57.6133	0.48	15.65	32.61	39.6667	15.0267
P16	M14	245	6.6	10.8	3.3	3.5	1.3	65	1	1092.12	22.796	48.583	0.523	14.15	39.75	34.54	6.56
P16	M15	246	8.16667	13.0667	3.76667	4.46667	1.5	36.6667	5	1132.5	21.3927	53.7423	0.496333	17.0133	33.715	41.41	16.815
P17	M16	247	8.4	14.1333	4.23333	4.73333	1.53333	38.3333	1.33333	1189.22	21.0073	57.3497	0.545	14.74	35.555	40.635	15.93
P17	M17	248	7.7	19.2333	4.26667	5.13333	2	41.6667	2.66667	1117.49	19.6167	58.5193	0.521667	13.7	14.97	20.835	15.735
P17	M18	249	9.65	11.4	3.9	4.05	2	35	3	1172.87	18.579	65.627	0.4395	11.6	34.015	41.515	15.07
P17	M19	250	9.25	14.15	5.45	6.3	1.4	45	4	1262.78	21.011	61.027	0.496	16.81	32.23	42.93	15.62
P17	M20	251	9.4	14.5667	3.96667	4.86667	2.16667	50	1.33333	1182.78	19.4353	61.7023	0.499	12.9867	17.685	20.43	14.92
P17	M21	252	12.0333	16.7	4.03333	4.5	1.66667	41.6667	1.66667	1188.51	20.87	57.788	0.507	15.6567	29.9	43.115	15.495
P17	M22	253	11.0667	20.1333	4.76667	5.5	2.2	42.3333	1	1020.02	22.0587	46.85	0.471	10.56	18.5	19.87	15.575
P17	M23	254	8.56667	10.4	3.83333	4.46667	1.3	35	5	1259.88	21.866	58.2997	0.553333	13.3967	15.895	25.71	16.505
P17	M24	255	8.8	12.9	5.1	5.73333	1.46667	40	4	1239.33	19.71	63.6983	0.590667	15.6667	15.9	20.98	15.465
P17	M25	256	8.2	12.4	4.1	4.7	1.5	35	2	1056.96	20.51	51.996	0.474	15.5	29.18	37.32	NA
P17	M26	257	7.66667	11.1333	3.73333	3.86667	1.83333	46.6667	1.66667	1206.56	20.4447	59.579	0.551667	12.2367	31.525	41.085	15.16
P17	M27	258	9.06667	12.3	4.43333	5.8	1.66667	46.6667	5	1171.74	20.6953	57.6603	0.516333	13.67	17.085	19.295	16.565
P17	N1	259	7.2	10.65	2.85	3.3	2.25	30	1	1072.34	21.225	51.5245	0.5025	10.155	29.61	39.125	27.84
P8	30	260	12.75	22.7	4.8	5.25	2.35	37.5	1	992.262	18.045	56.2125	0.486	15.26	32.48	45.21	20.14
P8	55	261	11.6	28.5	6	6.1	2.1	55	1	1079.7	19.491	56.253	0.487	16.6	33.48	40.94	18.76

## Sheet: Table S2
Table S2 List of SSR marker loci used in this study along with their basic information
Locus Name	Forward Primer sequence(5'-3')	Reverse Primer sequence(5'-3')	Genbank Assession No.
Ch004	ACCCTGCCTTTGAGTTCGAG	TGACCATGGGCTGCAAGAAT	MT396452
Ch009	CATATCCACCTCTCACCGGC	AGGGAGACAATCAGCGCTTC	MT396453
Ch012	GGCACAGAGTGGAAGTGGAA	TGTCCTGGCCAGTCGATACT	MT396454
Ch016	TGAGGTCTGTCAGTATCACCCT	TTCCGCTTTCCATGGCTTCT	MT396455
Ch020	TTGAGTCTTAAGGCACAAGGT	CCTGCTCGGTCCAGTTACAT	MT396456
Ch022	AATTCCCTCCACTGCTGCAA	AACCCAAACCCAAACCTGGT	MT396457
Ch024	TCAGCGGATTGGACTTGTGA	CAGTCACCGCGTTCTTCGTA	MT396458
Ch025	ACCACATGCAAATCAACGGC	CTTGTTGGTCGCTTTGGTCG	MT396459
Ch028	GTCTGGGGTTTTAGTCTTTTA CACA	TTCTTCATCTGTGGCAGCGT	MT396460
Ch035	GCCACTGTGACTCTGACTCC	GGCTTGTTTGATCGGCAACA	MT396461
Ch065	CCTTCAGTAGGCTTGTTTATGGC	CCCATATCCCCAAATTCCTGCT	MT396462
Ch067	CCAACAGCAAGGAAACAGAGC	TCTGAACTTGAAAGCCGGCA	MT396463
Ch069	TGCTTCCAGATCATGCACGT	GTCTGTAGCGTTCAGGGTCC	MT396464
Ch071	TCCCTTTTCCTCCAAACCCT	TTCTGCTGCAGATTCGCCAT	MT396465
Ch075	ACTTCACATTGCACTTGCCA	AGGTTGATCAAATGGCTCAACA	MT396466
Ch080	GTTGCTCCTCTCTCGTCACC	CCCAACTGGCACTACACCAT	MT396467
Ch083	GCGAGGACTTTCTGGTGTCA	TCCCAGTCTTTGCTAGAGCT	MT396468
Ch085	AGATTTGGTCACACGTCCAT	GCTCCATTGCTACCACTGCT	MT396469
Ch092	AAAGGCAAGAGAGTCCCGTG	TCTTGATATTTGCCAATGCTCAGT	MT396470
Ch097	GGACAAGCTAGCCGTGAGTT	CCCATGGACTCAGCTCAAGT	MT396471
Ch098	TGGCAGTGATAAGAAAGCACCA	TAGCAGTCCCCATCCAGTCA	MT396472
Ch102	TGGTAGTCTTCCATTTTGTCCCT	GCAAGAGGATTGGCTCCCAT	MT396473
Ch104	CAGGGTCTTCGTGATTTCTCTCA	TTTCGAATTGTGGCCTCCCA	MT396474
Ch107	ACCTGTTCCACAAGCACGAA	TGGCTCCTTCAACAGGCAAA	MT396475
Ch108	ACTGAATAGAAACAGTCACGGGA	CCACCCTTGGTTGCAGAGAA	MT396476
Ch109	GCTTCATGAACTTTATTTGTGTAGCA	GTCTGTCATGGCTTGGACCT	MT396477
Ch113	TGCTACATCGCATAAAAGTGCA	TGCATTGCAGAATTTTAAGGACA	MT396478
Ch114	TCCATCATTACCTGGTGTTGCA	CCCAAAGACACCACAAAGGC	MT396479
Ch115	GGCAGTGGGTCCTACTGTTC	AGATTCATAGAACCCAAAGAGAAACT	MT396480
Ch117	AGAGCCCCTCTTGCATGTG	AGAGAGAGCAGGTGATCAAGT	MT396481
Ch119	TCCTGTGGATATTGCTCCCA	ACAAGAGAGAGAGGAAGAGGTGA	MT396482
Ch122	CCATTGCTGTCACTTGCAGC	CATGGTCAAGCACGAATCGC	MT396483

## Sheet: Table S3
Table S3 32 pairs of SSR primer information of C. hystrix 17 populations(The first row in the table is 32 pairs of SSR molecular markers, and the first column is the sample number corresponding to the phenotype)
number	SSR01-1	SSR01-2	SSR02-1	SSR02-2	SSR03-1	SSR03-2	SSR04-1	SSR04-2	SSR05-1	SSR05-2	SSR06-1	SSR06-2	SSR07-1	SSR07-2	SSR08-1	SSR08-2	SSR09-1	SSR09-2	SSR10-1	SSR10-2	SSR11-1	SSR11-2	SSR12-1	SSR12-2	SSR13-1	SSR13-2	SSR14-1	SSR14-2	SSR15-1	SSR15-2	SSR16-1	SSR16-2	SSR17-1	SSR17-2	SSR18-1	SSR18-2	SSR19-1	SSR19-2	SSR20-1	SSR20-2	SSR21-1	SSR21-2	SSR22-1	SSR22-2	SSR23-1	SSR23-2	SSR24-1	SSR24-2	SSR25-1
1	5	6	10	11	10	12	28	29	20	22	10	22	10	12	9	11	19	19	15	15	1	9	5	7	24	25	14	20	6	9	7	20	6	11	13	13	10	11	20	22	6	8	19	29	7	11	5	10	21
2	8	9	4	11	10	25	1	14	17	23	9	11	6	18	12	16	19	23	15	15	7	22	11	24	22	23	24	26	5	9	4	11	5	9	13	13	7	11	29	34	3	5	27	29	4	7	6	10	12
3	7	14	8	9	10	22	12	37	10	10	19	24	12	18	9	14	11	21	15	23	2	6	6	23	13	16	14	15	5	11	14	15	8	17	14	17	7	14	24	32	3	8	8	9	10	10	9	10	14
4	5	10	8	9	14	19	26	30	18	21	8	9	12	25	10	13	14	19	15	17	28	28	14	14	23	24	11	13	5	5	8	12	5	10	14	17	12	14	14	29	6	7	12	12	10	11	5	11	16
5	5	6	4	8	14	26	11	12	18	22	9	10	11	12	10	11	14	20	15	17	5	12	19	26	24	25	18	19	5	9	14	20	7	8	13	15	11	13	27	29	7	8	9	10	11	14	10	19	12
6	3	4	8	12	10	15	12	32	10	14	6	7	7	14	9	13	17	28	15	17	17	18	5	14	23	24	27	28	17	19	12	15	5	18	13	13	9	14	15	24	7	10	18	18	13	13	5	12	12
7	6	8	8	10	15	20	11	32	10	23	4	12	12	14	8	13	14	22	15	21	6	7	10	11	15	24	21	22	5	9	10	16	6	13	17	18	11	23	23	24	7	11	13	14	11	13	5	7	14
8	10	16	4	9	14	16	11	18	20	21	7	7	5	23	3	11	17	28	21	30	15	16	18	28	23	25	14	15	5	9	6	10	6	9	16	19	13	21	7	9	5	7	10	11	10	10	16	21	19
9	8	9	5	9	15	23	20	42	20	23	10	13	10	12	7	8	13	16	15	19	6	7	10	15	21	22	16	18	5	8	12	13	5	6	15	16	4	11	20	27	8	10	11	12	9	10	10	14	16
10	10	13	3	10	19	25	35	36	22	25	10	11	11	14	10	11	26	28	18	25	2	13	14	22	15	20	3	7	6	13	5	21	6	10	0	0	11	22	30	35	6	10	32	35	10	10	7	10	12
64	4	6	5	11	10	12	11	11	22	27	6	8	9	18	12	15	17	23	15	15	9	19	7	21	23	24	12	13	1	5	12	13	7	10	7	16	13	14	29	29	7	13	10	10	0	0	5	10	27
65	11	13	8	9	18	20	24	30	17	24	8	9	5	9	5	13	11	19	15	23	7	17	9	11	20	21	21	23	4	9	6	7	8	9	15	16	7	11	18	18	10	11	10	17	10	10	6	17	19
11	7	11	4	8	13	20	32	34	17	18	9	10	9	12	12	15	7	13	15	17	25	28	14	28	24	25	16	17	2	4	1	14	14	19	13	15	7	13	15	33	5	10	33	34	10	13	5	12	15
12	6	15	6	8	12	15	35	38	21	22	11	20	3	3	10	12	14	16	15	15	6	14	1	5	23	24	19	22	5	9	5	5	6	19	13	15	12	13	23	24	3	9	18	30	12	12	7	18	18
13	10	11	10	11	14	16	33	34	19	22	19	20	10	17	8	9	19	20	17	28	12	15	5	7	21	22	18	22	5	11	15	15	6	19	12	13	7	11	23	24	5	7	5	11	10	11	5	10	14
14	8	20	11	12	11	19	37	46	21	23	10	11	31	32	5	10	14	23	17	28	6	13	5	15	23	23	15	19	5	5	11	13	5	6	12	16	6	8	28	35	7	16	33	35	1	11	5	20	26
15	6	8	8	10	15	20	11	32	18	25	4	12	12	14	8	13	14	22	15	21	6	7	10	11	15	24	21	22	5	9	10	16	6	13	17	18	10	11	23	24	7	11	13	30	11	13	5	7	14
16	8	9	3	7	13	15	26	36	7	10	8	9	0	0	10	13	23	28	15	19	6	6	11	28	22	24	13	24	5	10	12	14	6	9	16	20	10	11	30	32	7	10	19	20	8	13	11	15	18
17	6	10	8	10	18	20	3	26	10	13	19	20	10	16	11	16	11	18	1	15	2	2	12	28	25	27	12	14	5	11	13	16	6	19	7	12	4	12	23	24	7	9	21	28	10	13	20	25	12
18	11	17	4	8	14	16	12	26	21	22	19	20	7	7	10	11	1	14	15	15	6	28	14	19	24	25	13	14	5	8	5	5	5	13	14	17	7	8	35	37	9	10	20	32	9	12	6	15	21
19	9	12	8	9	13	22	30	36	18	20	7	20	5	9	11	13	14	16	21	26	6	9	12	26	24	26	22	24	9	18	16	21	6	18	10	14	4	8	16	24	6	9	10	11	10	11	9	10	19
20	13	19	4	8	14	16	12	14	22	23	1	1	9	10	9	10	17	20	15	23	6	7	12	22	22	23	9	11	5	20	11	12	7	9	13	13	10	11	25	26	5	8	11	17	10	11	9	19	25
21	6	11	11	12	13	18	11	42	18	20	9	10	12	17	6	14	16	23	15	15	6	6	11	11	22	24	10	12	9	9	13	14	6	7	14	14	10	11	18	29	6	8	10	11	9	10	10	11	17
22	9	10	4	5	10	14	29	35	19	26	6	10	9	9	9	12	10	19	20	24	6	20	3	19	21	22	9	10	9	9	9	9	6	6	13	15	4	4	12	26	6	17	6	18	9	12	14	15	14
23	5	6	4	8	19	20	21	24	21	22	11	12	9	23	2	3	17	19	15	15	6	7	13	14	15	23	12	24	6	16	17	18	9	9	14	17	9	11	28	29	7	12	11	19	10	10	6	10	12
24	7	11	4	8	13	20	32	34	17	18	9	10	9	12	12	15	8	13	15	17	7	14	3	15	24	25	11	13	5	11	14	15	14	19	13	15	7	13	14	15	5	10	32	35	10	13	5	12	15
25	0	0	7	8	23	26	26	33	21	22	15	21	12	23	9	12	19	20	15	28	5	6	6	15	15	15	20	22	9	9	12	15	7	17	15	15	7	7	27	35	5	10	16	31	9	10	10	13	32
26	0	0	3	4	10	28	21	29	20	23	15	20	15	16	14	15	20	28	15	15	2	6	3	12	22	25	17	22	7	16	8	12	5	5	12	13	11	13	29	31	8	13	18	19	10	14	11	20	16
27	0	0	4	8	14	16	12	14	22	23	0	0	9	10	9	10	17	20	15	23	6	7	13	23	22	23	11	11	5	11	11	12	7	9	13	13	7	11	24	26	5	8	11	14	10	11	9	19	24
28	0	0	4	9	9	22	11	25	20	23	11	20	11	12	8	13	13	17	17	30	6	10	12	14	29	30	17	18	10	13	8	16	6	19	13	13	4	16	29	31	6	6	9	17	10	10	11	12	18
29	0	0	7	8	11	20	33	37	21	22	10	10	11	12	9	10	11	13	15	15	6	6	9	19	22	29	9	16	1	9	5	7	8	8	14	15	10	11	47	48	9	10	7	17	13	15	10	11	14
30	9	12	8	10	12	22	11	11	18	19	4	19	12	17	11	14	14	20	4	15	5	8	9	11	24	25	20	20	5	8	7	22	5	8	10	13	5	7	26	28	10	10	15	16	9	10	10	20	14
40	6	9	9	10	12	14	29	39	21	22	10	11	5	12	9	15	1	27	19	20	6	6	5	7	21	22	11	15	8	9	12	15	7	14	13	16	4	10	27	29	7	7	8	9	10	10	10	19	32
41	9	16	7	8	11	22	19	29	14	20	10	11	9	13	9	12	18	23	15	15	16	33	10	24	23	24	24	24	5	9	11	12	7	10	12	12	4	11	29	30	5	9	22	25	10	14	12	12	33
60	6	16	12	13	18	22	18	25	19	20	19	20	17	18	8	12	13	16	19	24	7	16	14	20	22	23	8	9	5	11	11	11	6	9	13	16	4	4	0	0	7	9	11	33	0	0	6	9	31
61	7	14	1	7	19	23	24	25	14	19	10	11	6	12	9	12	11	28	15	15	6	15	5	14	25	29	12	16	6	11	10	12	5	5	13	15	11	23	30	35	5	5	7	7	10	10	11	18	31
62	7	11	4	8	16	17	34	36	19	20	9	10	26	32	10	14	12	13	21	22	6	7	9	17	35	36	32	33	5	9	7	8	6	20	13	16	6	11	30	33	10	16	9	16	1	11	5	16	25
63	8	9	11	12	11	12	19	20	19	20	23	24	11	12	9	10	10	14	17	27	6	13	6	7	16	20	8	15	5	9	6	9	6	9	13	13	4	6	31	31	4	5	9	9	11	11	21	22	16
31	7	8	4	9	11	16	2	19	22	24	7	7	10	12	8	14	17	20	15	25	14	18	11	12	22	26	10	14	5	9	10	12	6	6	14	20	12	18	13	13	7	11	16	17	12	13	10	14	22
32	15	16	3	8	12	22	19	20	10	12	13	13	9	10	10	12	18	28	15	18	6	7	10	11	25	29	14	20	5	12	6	12	8	14	15	16	7	7	31	32	3	5	32	34	5	10	10	20	19
33	8	9	3	12	23	26	19	20	18	19	11	20	14	20	3	14	1	11	15	15	2	13	6	9	22	29	12	22	6	9	6	16	7	7	13	20	8	11	22	27	5	6	9	18	9	10	6	13	15
34	8	12	9	10	10	12	3	33	19	23	9	10	12	13	11	12	1	1	15	15	6	9	11	24	21	22	17	19	5	12	11	14	9	19	15	19	11	12	17	23	10	11	8	9	10	10	9	11	12
35	0	0	12	13	13	14	25	29	10	18	11	21	10	14	10	12	10	11	17	19	5	13	14	22	15	23	1	8	5	9	7	11	5	9	13	13	9	10	20	23	6	9	8	9	11	11	11	14	14
36	6	9	7	12	23	26	20	41	18	24	11	20	9	13	7	19	1	11	15	24	2	2	11	18	15	16	1	12	6	8	14	15	9	10	13	13	8	24	20	22	5	6	11	16	10	13	4	6	14
37	6	6	4	8	14	26	11	12	18	22	9	10	11	12	10	11	14	20	15	17	6	13	21	28	24	25	10	20	5	9	14	20	7	8	13	14	12	13	27	29	7	8	9	10	11	14	10	19	12
38	7	9	4	11	23	25	11	30	15	17	10	11	9	14	11	13	21	28	15	15	5	13	9	11	22	23	19	20	5	12	11	14	17	18	13	13	10	11	26	26	9	9	9	16	7	12	10	12	12
39	11	12	8	12	14	18	25	31	8	10	22	23	12	13	3	12	25	28	15	25	5	6	8	12	15	22	14	18	6	6	5	6	5	11	3	13	10	11	24	25	9	10	27	29	6	10	6	6	18
42	0	0	8	10	14	17	26	30	25	26	0	0	7	12	9	10	4	22	22	24	6	17	5	6	16	23	20	22	5	11	8	9	6	7	10	12	8	18	30	36	3	17	17	18	9	11	5	11	22
198	5	20	4	10	10	14	16	30	19	20	19	20	6	6	0	0	7	7	20	22	6	6	10	18	25	27	0	0	5	19	2	8	10	14	15	15	13	20	23	23	6	20	11	16	10	11	7	14	26
199	10	12	8	9	12	14	16	17	18	18	7	13	9	13	3	3	20	22	15	15	6	6	15	17	21	25	9	13	16	16	12	12	6	9	15	16	6	15	23	24	9	10	9	23	10	10	8	9	29
200	8	10	8	9	0	0	17	22	20	21	7	7	9	13	0	0	21	22	15	24	12	13	11	19	20	21	9	9	5	18	8	12	6	6	12	12	4	6	34	46	9	10	9	12	12	14	9	10	15
201	10	11	8	13	10	14	17	25	17	18	10	13	10	22	8	11	1	15	15	15	6	6	1	5	23	25	12	15	5	9	7	12	5	5	16	19	6	6	24	24	6	7	9	9	9	10	10	14	32
202	8	8	11	13	0	0	27	32	20	20	11	20	7	10	0	0	1	16	15	24	7	10	15	19	23	23	12	17	5	16	15	20	6	9	13	19	4	4	21	26	7	8	30	31	4	8	11	13	30
43	6	16	6	11	12	22	12	22	14	21	7	9	9	12	9	13	16	17	15	15	2	7	12	14	24	27	23	24	5	8	13	15	15	16	14	14	7	11	15	24	9	10	18	31	10	10	11	13	31
44	8	20	3	4	11	16	2	32	24	25	16	17	9	23	12	15	14	22	15	21	2	17	2	12	24	25	17	18	5	15	13	15	7	10	13	15	10	11	23	24	8	9	9	17	10	12	7	10	18
45	9	13	0	0	18	19	3	11	18	27	7	9	10	12	12	12	11	20	17	18	2	5	6	24	21	22	0	0	12	17	7	8	5	10	7	15	10	11	20	20	8	10	8	8	0	0	10	12	29
46	6	16	6	11	12	22	12	22	20	24	7	9	9	12	9	13	15	16	15	15	2	7	12	14	24	27	23	24	5	15	14	15	15	16	14	14	7	11	15	24	9	10	18	31	9	10	11	13	32
47	9	10	8	10	12	23	18	36	23	24	10	25	7	12	3	17	17	21	15	21	6	6	11	24	22	25	11	26	5	10	12	15	12	16	15	17	4	8	18	25	7	8	17	18	10	10	9	10	29
48	13	15	5	12	10	14	32	33	17	19	9	11	10	17	10	21	20	28	15	15	5	17	6	24	15	25	22	23	9	18	11	16	6	17	12	12	10	11	27	33	3	9	11	12	5	10	9	13	19
49	6	18	9	10	10	22	11	32	1	10	13	14	9	18	14	15	17	20	15	23	7	11	6	13	25	29	14	18	5	6	13	14	12	18	12	13	10	11	22	24	3	7	9	9	10	12	4	17	31
50	13	14	9	10	12	22	12	32	17	24	7	10	10	13	10	16	1	14	15	18	18	20	11	13	15	24	16	24	6	8	11	12	5	10	14	18	10	11	28	33	9	10	7	11	11	16	16	18	15
160	9	13	7	9	14	22	20	32	17	17	19	20	9	12	8	9	22	24	15	30	6	7	15	21	21	32	9	20	9	9	11	14	5	9	13	16	4	4	30	35	6	10	7	9	10	11	5	14	28
51	8	10	8	9	10	11	20	42	20	23	8	9	17	26	13	14	7	7	18	22	8	9	9	12	26	27	15	27	5	17	7	11	16	20	15	16	10	12	27	35	10	16	18	24	1	9	5	11	26
52	6	10	8	9	11	15	12	42	21	23	7	7	9	9	10	19	10	16	17	22	7	9	9	10	21	25	27	31	5	5	6	7	6	7	7	12	2	5	29	33	10	18	9	13	10	11	10	15	18
53	8	10	8	9	10	11	20	42	20	23	9	9	17	26	13	14	7	7	18	22	0	0	9	12	26	27	13	16	5	9	7	11	16	20	15	16	10	12	27	35	10	12	11	12	1	9	5	11	26
54	11	18	8	9	10	11	22	36	19	20	7	9	10	15	9	11	6	8	15	21	5	12	10	30	22	23	15	20	5	5	7	13	10	14	13	15	11	16	9	23	5	7	9	13	10	10	11	14	23
55	6	12	9	11	21	22	25	27	17	18	7	7	22	23	11	16	16	28	15	15	16	21	6	9	25	31	14	18	9	14	6	23	5	7	13	16	4	4	28	29	10	14	12	34	8	8	14	15	31
56	10	11	7	8	10	16	24	37	17	22	7	7	10	10	10	11	14	20	13	15	1	5	6	11	15	25	7	9	9	21	11	11	5	6	14	17	9	10	26	27	5	10	17	32	12	12	10	11	32
57	10	13	8	12	11	19	22	23	18	23	10	11	12	12	10	20	16	20	20	28	5	8	15	18	22	30	9	17	8	9	7	8	6	9	7	7	7	7	29	33	4	5	9	9	10	11	5	21	23
58	8	11	10	12	11	15	37	47	18	19	8	9	6	9	10	18	9	16	17	20	6	13	7	19	22	23	0	0	9	9	7	9	6	14	7	15	4	7	23	33	4	10	17	31	11	13	11	19	32
59	9	10	7	8	13	23	11	28	20	23	9	10	10	10	10	13	13	17	15	24	7	7	9	26	24	33	11	20	5	11	10	13	6	9	16	16	12	13	27	28	7	9	18	24	8	12	12	19	31
66	5	6	8	9	10	22	11	24	14	21	10	11	15	16	7	9	12	17	15	15	5	5	9	22	22	23	4	15	4	9	13	14	9	11	15	15	10	11	27	27	2	8	28	30	10	10	5	14	14
67	2	2	3	9	14	22	17	19	23	24	10	10	13	15	13	17	17	18	15	18	5	8	11	13	23	25	12	23	0	0	5	6	5	9	16	19	10	11	20	20	7	10	8	11	8	8	4	11	32
68	15	16	8	9	15	23	18	32	22	25	7	7	14	22	3	11	14	17	15	15	5	5	12	17	15	31	12	17	5	5	12	13	6	16	15	16	4	16	13	26	9	10	29	31	10	11	11	11	31
69	6	16	2	9	8	12	3	18	17	17	10	15	13	20	11	13	23	28	15	27	2	2	7	11	22	22	7	13	5	5	12	14	5	15	13	17	7	7	7	7	5	10	9	9	0	0	5	5	15
70	9	10	4	10	10	11	24	29	20	22	9	13	14	15	5	13	16	20	15	15	6	15	12	13	19	20	13	14	5	9	13	16	6	8	11	16	4	13	32	33	6	8	9	9	9	9	12	13	22
71	8	11	4	9	18	22	11	26	18	22	5	9	11	13	10	13	11	14	15	24	10	10	21	24	21	22	16	18	5	8	11	12	6	9	13	14	6	8	0	0	6	10	16	17	0	0	13	19	18
72	1	12	8	9	11	22	25	29	20	21	11	12	10	12	7	13	17	25	21	24	16	17	20	30	24	25	10	11	5	9	6	12	5	6	13	16	19	21	30	32	4	5	11	17	8	8	9	12	31
73	11	13	9	10	10	12	18	19	20	21	0	0	3	12	3	12	17	18	15	15	2	6	11	24	22	26	15	16	8	9	6	11	5	9	13	14	7	11	27	33	6	7	20	21	8	10	9	10	7
74	8	16	9	10	12	20	6	20	18	21	11	11	22	23	3	7	13	20	15	15	1	5	7	11	22	32	8	18	5	9	11	15	9	9	14	14	7	11	20	27	5	9	17	20	4	17	10	10	32
75	6	10	9	10	11	16	31	32	17	21	9	9	3	3	9	9	13	16	15	26	5	6	11	12	23	34	11	20	5	5	9	10	6	10	16	16	3	3	13	28	5	12	13	13	10	11	11	17	26
76	1	10	5	6	12	14	18	35	22	24	11	25	9	16	9	10	13	19	15	15	2	16	14	24	24	25	21	22	8	16	14	15	5	6	13	13	10	11	19	28	7	15	10	17	10	11	12	18	12
77	8	11	4	9	18	22	11	26	10	17	5	7	11	13	10	13	11	14	15	24	9	10	21	26	21	22	8	11	5	8	11	12	6	9	13	14	6	8	13	26	6	10	16	17	10	17	13	19	15
78	8	9	9	9	9	14	18	32	18	26	18	19	10	12	10	16	1	14	15	24	6	13	9	20	22	23	0	0	5	9	6	6	5	7	15	19	4	4	30	32	6	14	18	34	8	11	13	20	14
79	10	11	12	13	10	18	29	31	17	22	19	20	9	13	3	12	11	19	15	23	5	6	7	12	24	25	21	22	9	12	12	13	6	7	13	16	12	13	1	3	5	6	16	36	11	12	9	14	14
80	8	15	3	8	10	11	34	35	14	20	10	11	10	13	3	9	9	10	15	17	9	14	5	14	21	22	10	22	8	9	7	7	6	6	11	18	5	6	20	29	3	3	11	11	10	10	11	19	14
81	5	6	9	10	14	18	17	47	20	21	14	14	10	10	7	12	7	22	15	27	2	6	5	11	23	24	11	12	8	9	13	15	5	7	13	13	11	22	13	24	8	9	12	20	10	10	10	10	27
82	8	15	3	8	10	11	33	34	14	20	10	11	10	13	3	9	12	13	15	17	8	13	5	14	21	22	11	22	8	9	6	7	6	6	11	18	5	6	28	30	3	3	11	11	10	10	11	19	14
112	6	9	8	9	0	0	29	29	19	22	25	25	11	12	3	11	16	17	15	30	15	17	18	20	23	31	12	18	6	10	22	22	6	6	12	15	11	11	29	30	7	10	11	32	10	11	11	11	0
113	8	9	8	9	12	19	33	34	20	20	5	18	12	12	11	12	18	24	17	18	2	10	12	15	15	22	23	24	5	18	15	25	6	19	13	15	4	4	17	33	7	18	22	23	9	10	10	16	31
114	8	9	9	12	20	22	10	11	17	21	9	11	12	13	7	11	13	29	15	25	5	12	11	12	14	15	12	14	21	22	6	14	3	6	13	15	10	11	28	32	7	10	16	17	8	11	9	9	14
115	10	11	6	6	8	14	22	27	21	22	1	5	9	12	11	15	17	18	15	15	13	18	6	24	22	23	0	0	5	5	13	17	6	15	11	13	7	11	0	0	7	10	23	24	10	10	11	14	17
116	8	9	4	9	10	18	26	27	17	21	5	11	12	14	11	12	18	19	15	17	6	7	10	15	22	25	31	33	5	5	10	10	6	7	13	19	6	10	24	24	9	10	19	19	8	10	11	16	12
117	6	7	4	4	14	15	32	37	17	19	9	14	3	3	10	18	7	7	15	20	5	18	11	14	19	22	22	25	5	5	6	10	2	5	16	16	3	8	7	14	6	10	10	17	11	16	17	18	16
118	4	9	8	8	10	18	6	19	23	25	5	11	9	12	3	16	20	23	15	15	6	16	8	23	15	21	24	25	6	10	11	12	6	11	14	15	7	11	13	21	3	8	9	18	12	14	11	19	15
119	9	16	8	9	10	22	14	29	17	22	10	11	9	15	6	18	1	17	15	22	2	16	11	19	15	25	11	12	0	0	17	17	9	19	12	15	10	11	17	17	5	10	32	35	14	17	13	14	2
120	10	13	7	8	10	13	11	29	17	17	10	11	12	13	7	18	20	22	15	23	0	0	6	9	31	32	13	14	5	17	14	15	6	20	12	17	5	11	24	24	3	7	23	25	10	11	9	15	9
121	12	13	11	13	11	12	20	30	21	22	20	20	9	11	0	0	13	18	15	15	8	13	12	27	24	25	12	14	5	16	11	12	4	6	16	19	5	10	31	32	5	10	31	32	12	13	18	19	32
122	8	12	6	8	23	25	6	30	17	20	17	17	9	10	10	13	1	17	15	15	6	17	14	16	31	32	12	16	5	12	13	14	5	6	13	16	11	23	20	27	6	7	9	16	11	12	10	12	13
123	13	16	10	11	19	21	32	36	20	24	9	10	12	18	8	12	1	1	15	22	9	17	8	15	25	27	15	16	5	5	11	12	4	5	16	17	10	23	23	24	5	10	0	0	11	14	18	19	12
124	4	11	7	8	11	13	20	33	21	22	1	3	14	15	6	14	17	18	15	15	6	18	6	8	15	25	3	13	8	9	14	24	15	20	13	17	10	23	25	25	6	10	24	25	14	15	19	29	17
125	6	19	10	13	9	22	24	36	21	22	0	0	9	9	12	13	13	28	15	16	8	13	8	10	25	35	21	23	5	12	12	15	5	9	13	24	7	7	32	34	5	6	29	31	8	14	17	18	14
126	9	11	12	13	8	8	21	21	17	23	11	11	10	16	3	8	22	23	15	17	5	13	6	8	15	23	19	20	5	5	11	12	6	9	20	24	11	12	26	34	5	15	12	35	11	11	9	10	14
127	5	17	8	13	18	22	26	29	16	21	9	18	9	15	3	11	9	19	15	23	8	15	3	13	0	0	0	0	0	0	0	0	6	7	13	19	7	15	17	26	6	7	17	18	5	9	7	11	20
128	8	13	7	8	11	14	11	12	18	23	0	0	9	13	9	12	20	23	17	23	5	21	8	12	21	31	9	19	5	12	12	15	7	20	14	16	4	10	15	16	3	5	11	12	9	15	11	19	0
129	13	16	8	10	13	14	12	25	16	17	20	23	9	12	9	13	16	20	17	25	5	5	8	14	22	24	15	28	6	12	10	15	6	7	14	16	8	10	24	25	3	6	12	13	9	10	5	19	20
130	1	6	6	10	11	13	29	36	18	20	5	20	10	14	8	9	13	25	18	20	16	21	15	20	21	24	13	14	5	16	5	14	5	7	14	16	4	11	26	34	7	8	16	17	10	11	15	16	0
131	9	11	4	4	13	14	35	36	20	22	19	19	12	12	11	11	13	16	15	15	5	5	7	7	15	23	13	14	5	5	6	12	6	11	16	18	12	15	25	28	6	14	11	16	14	15	11	21	27
132	9	10	7	8	18	19	19	21	19	20	18	19	14	15	9	12	15	16	17	22	5	5	11	17	19	23	21	25	5	5	12	13	5	7	12	16	8	11	24	26	5	6	7	7	12	25	5	15	17
133	7	8	10	11	11	14	31	32	17	19	7	13	3	10	3	3	13	16	23	30	5	16	15	20	23	26	12	22	5	8	6	15	6	9	5	15	4	10	23	27	6	8	7	7	12	18	9	13	14
134	8	9	8	9	12	22	18	18	17	19	12	13	9	10	3	13	11	22	20	24	5	16	15	25	23	25	11	13	5	5	6	6	6	9	5	14	4	10	23	24	5	6	12	13	10	11	9	14	28
135	14	16	4	13	11	14	31	32	20	26	20	20	10	12	5	5	17	28	15	21	5	8	12	12	23	24	14	18	5	8	6	14	12	19	15	19	11	15	12	16	9	9	16	32	10	11	10	14	18
136	8	9	9	10	8	10	19	43	20	21	11	11	12	14	3	13	18	19	15	15	2	2	12	21	15	26	15	16	9	14	6	12	6	9	14	15	11	13	27	34	6	10	16	17	7	8	9	12	18
137	5	6	8	10	14	15	23	42	17	20	7	7	7	7	6	6	16	30	22	24	5	8	9	10	15	20	15	27	1	5	6	8	6	20	13	16	13	20	21	28	7	8	16	17	10	11	10	15	11
138	7	7	3	4	15	20	18	34	17	18	9	9	3	25	15	24	7	14	15	20	6	6	11	14	19	33	24	25	5	5	9	10	5	6	14	16	3	11	25	30	7	10	12	13	7	16	18	22	21
139	8	16	10	11	14	23	27	27	22	23	11	12	12	22	3	12	1	28	15	15	6	17	10	19	24	25	13	14	9	22	6	15	6	7	11	15	10	11	0	0	6	7	12	13	11	18	13	14	30
148	7	8	6	6	12	14	25	30	17	19	9	9	9	10	8	12	16	17	15	23	8	17	17	19	24	25	11	12	9	10	20	21	6	7	15	19	11	12	22	29	2	8	27	28	8	9	10	16	28
149	13	17	4	8	10	22	18	28	18	21	11	24	9	9	3	3	18	28	15	15	4	5	15	18	24	25	0	0	8	12	6	10	9	19	13	16	4	6	24	27	7	8	9	10	10	11	5	11	29
150	6	11	4	11	14	23	25	29	14	23	10	10	12	12	5	12	13	17	15	15	6	6	6	19	23	24	0	0	5	8	11	12	3	6	18	19	10	11	28	30	8	10	11	12	9	15	13	14	30
151	8	12	8	9	12	22	29	32	14	20	7	17	12	12	3	3	1	22	15	25	4	5	10	26	22	23	10	12	8	9	6	6	6	11	16	19	15	16	23	24	6	12	17	31	7	11	4	15	32
152	6	15	6	7	18	21	11	26	20	21	7	7	11	12	13	16	18	28	15	17	7	18	12	15	15	22	13	14	5	5	11	14	6	10	13	15	4	4	24	24	6	7	21	22	8	12	12	16	17
153	5	6	12	13	12	18	29	30	17	20	11	20	9	23	10	12	17	18	17	24	9	17	16	25	24	30	6	18	5	5	11	12	5	7	18	19	14	15	12	20	6	8	10	10	9	10	10	14	19
154	8	10	8	9	11	15	11	32	19	21	5	12	5	22	3	9	16	17	14	24	6	6	12	25	22	23	17	18	5	9	10	16	6	9	17	20	11	22	30	32	6	10	12	36	9	10	13	14	28
155	9	13	7	9	14	22	20	32	17	17	19	20	9	12	7	9	22	24	15	30	5	6	15	21	21	21	19	20	9	9	11	14	5	9	13	16	4	4	30	35	6	10	7	9	10	11	5	14	28
156	6	9	9	11	12	12	29	32	17	17	13	13	12	14	11	15	11	16	15	21	5	21	10	15	25	31	13	20	5	9	11	17	5	9	13	14	4	4	0	0	10	14	9	9	8	9	10	11	20
157	9	16	4	9	15	15	27	27	17	20	20	20	12	23	11	13	16	17	15	19	5	23	13	16	24	25	15	22	5	9	5	6	6	11	14	16	4	11	27	32	7	10	9	9	5	11	10	12	32
158	18	23	5	12	14	14	19	25	19	20	16	20	15	16	8	9	22	23	15	30	6	16	6	20	15	23	12	14	12	16	13	14	7	19	13	20	10	11	23	28	3	6	9	9	10	11	11	13	12
159	5	9	9	10	10	14	24	25	20	21	18	19	7	7	10	12	13	17	20	24	6	17	12	18	14	15	12	12	9	16	12	14	8	8	13	13	6	11	30	33	3	10	9	9	4	11	4	10	27
260	7	8	4	9	0	0	14	19	21	22	10	10	9	12	6	9	13	17	15	15	12	15	10	11	14	14	13	14	9	9	9	12	6	6	12	20	14	15	0	0	7	10	10	11	11	13	14	18	14
261	10	13	8	12	3	11	22	23	22	23	10	11	31	32	9	10	15	16	20	22	6	6	0	0	29	30	14	15	9	9	8	8	6	6	7	7	6	7	0	0	5	10	8	9	18	19	5	21	26
140	6	11	8	9	16	22	22	25	17	17	7	7	5	5	3	11	16	22	15	15	5	21	9	10	24	25	13	15	9	10	6	12	5	5	13	14	4	6	0	0	7	10	5	5	17	18	10	13	12
141	8	9	8	9	19	19	12	34	20	20	5	18	12	12	0	0	18	24	17	18	2	11	11	14	15	22	23	24	5	18	15	15	0	0	0	0	0	0	0	0	0	0	0	0	0	0	0	0	0
142	8	9	7	11	16	22	18	32	18	20	11	12	12	12	0	0	13	17	15	23	5	16	8	15	23	30	13	14	5	8	6	15	5	6	15	16	4	22	20	27	10	14	12	13	10	15	5	9	31
143	5	6	7	8	11	19	3	11	17	20	10	12	7	10	11	12	17	18	15	27	5	6	12	24	23	32	20	22	9	22	19	20	7	11	13	15	10	11	17	28	9	10	4	22	10	11	9	10	25
144	10	13	10	12	11	18	22	42	19	20	7	15	7	12	5	13	7	7	20	24	6	8	5	6	21	23	14	15	6	17	5	8	6	7	7	13	10	11	30	30	4	15	13	23	10	13	10	12	16
145	9	12	10	11	10	22	11	11	20	23	12	20	12	13	3	8	15	16	15	20	7	21	12	15	23	27	12	13	5	9	15	15	3	6	14	15	4	11	20	27	10	14	6	7	10	11	9	15	12
146	9	11	7	8	15	23	20	20	20	23	4	4	12	12	3	8	15	16	15	19	5	6	7	14	22	23	17	18	5	9	14	15	3	5	13	15	11	15	0	0	6	10	18	35	9	10	10	11	32
147	4	15	10	11	14	22	3	32	17	19	19	20	12	23	12	14	1	17	19	24	5	5	7	15	22	23	14	18	5	16	6	6	6	9	5	16	16	21	26	30	6	9	12	13	10	11	9	13	21
161	6	11	8	12	11	16	35	37	12	23	11	19	7	7	10	16	7	16	20	28	5	5	7	16	22	23	19	20	5	13	5	13	9	16	15	18	9	10	15	28	7	8	10	10	9	20	5	8	23
162	18	19	10	13	12	22	25	36	21	22	17	17	9	16	8	13	13	28	15	15	5	8	7	9	24	25	5	14	5	5	13	13	5	9	13	16	4	4	30	31	6	10	29	31	8	14	9	18	14
163	19	27	8	13	14	18	22	25	17	18	9	10	10	22	8	10	15	18	22	30	6	6	7	20	21	23	10	15	5	9	10	11	4	6	15	16	4	6	26	27	7	10	0	0	9	10	9	14	17
164	19	27	8	13	14	18	22	25	16	17	9	10	10	22	8	9	15	18	22	30	6	6	7	20	21	23	10	15	5	9	10	11	4	6	15	16	4	6	26	27	7	10	9	11	9	10	9	14	17
165	10	21	9	10	11	15	20	22	18	20	6	11	20	21	10	13	15	16	15	22	5	12	7	12	22	23	25	27	5	9	10	10	14	21	12	15	11	11	23	23	4	4	9	15	8	11	17	21	19
166	9	16	4	13	13	22	3	19	15	17	5	7	9	12	10	12	13	13	15	30	20	21	10	20	15	23	13	14	5	10	11	12	6	19	14	14	4	4	29	29	6	14	7	7	10	11	13	16	28
167	8	9	9	11	10	14	19	25	18	20	17	24	12	22	3	12	19	19	15	20	6	16	10	12	14	15	12	14	5	5	12	19	6	9	13	16	4	4	31	34	10	14	10	14	10	10	11	14	12
168	9	10	10	11	10	18	17	25	20	20	16	17	9	22	10	22	19	22	15	15	16	21	5	10	15	21	14	18	5	16	11	12	6	9	14	16	4	4	22	24	7	10	11	12	9	17	11	14	14
169	8	9	9	11	10	14	19	25	17	19	17	24	12	22	3	12	18	19	15	20	6	17	10	12	14	15	12	14	5	5	12	19	6	9	13	16	4	4	31	34	10	14	0	0	10	10	11	14	12
170	12	16	8	9	9	23	26	27	17	19	7	7	6	13	11	13	1	13	15	15	6	17	9	17	23	25	30	32	5	16	11	12	9	11	13	15	4	6	32	34	6	8	18	32	9	10	9	12	12
171	10	17	3	8	11	16	11	21	19	20	6	13	10	14	13	15	15	16	15	15	6	6	13	14	19	19	22	27	5	5	10	13	6	16	12	15	3	15	21	23	3	10	16	30	8	25	16	18	0
172	1	9	11	13	10	12	17	28	19	20	11	20	9	10	9	10	19	22	15	20	6	17	12	17	15	21	14	14	5	16	6	8	4	6	13	14	6	11	33	34	6	10	12	31	10	11	9	20	12
173	16	26	2	10	10	22	11	18	18	22	7	11	10	20	10	12	23	24	17	24	5	21	16	19	23	25	14	20	5	12	11	12	4	6	11	14	4	15	27	31	10	10	19	21	8	10	5	16	30
174	8	9	8	9	12	22	18	18	17	19	7	7	9	10	3	13	11	22	20	24	6	17	15	25	23	25	11	13	5	5	5	6	6	9	5	14	4	10	23	24	5	6	12	13	10	11	9	14	29
175	8	12	5	8	12	15	27	30	19	19	9	20	13	14	8	10	20	22	15	15	6	7	11	12	21	23	11	12	9	24	12	13	6	9	13	13	18	20	33	35	5	9	11	12	10	11	10	24	27
176	8	10	10	11	10	18	29	29	17	17	13	20	14	22	9	10	16	18	15	15	6	18	18	26	15	23	3	10	9	11	10	14	6	7	14	15	4	11	31	32	10	10	7	13	10	11	6	14	12
177	9	11	8	11	12	17	41	41	16	17	10	20	3	14	8	16	12	20	15	26	5	5	11	12	23	25	13	14	9	16	8	14	4	8	13	13	10	11	27	29	5	8	10	28	5	5	5	11	11
178	9	16	9	13	9	10	17	41	17	18	13	20	9	14	10	12	16	20	15	20	5	16	10	17	14	15	11	12	15	16	6	13	4	9	16	19	6	11	22	24	7	10	7	19	9	10	9	13	17
179	10	11	10	11	11	14	17	25	18	22	20	25	9	9	3	3	14	15	15	22	5	32	7	10	14	15	11	12	5	5	16	22	10	10	2	14	5	12	0	0	6	14	15	17	4	10	9	14	21
180	8	16	8	11	12	15	17	30	16	19	7	7	12	13	10	12	19	20	15	15	7	19	12	19	23	23	20	22	9	16	11	12	3	6	12	13	4	4	14	29	5	10	7	7	9	10	16	24	16
181	10	17	4	4	11	24	11	22	19	26	13	23	6	14	10	13	7	16	15	15	5	6	6	14	21	21	22	27	5	18	8	10	9	21	0	0	0	0	0	0	3	8	0	0	11	11	7	18	23
182	11	27	11	13	10	14	17	17	16	19	11	13	9	10	11	12	1	15	15	22	6	6	7	12	23	25	12	15	5	5	11	12	2	5	18	19	4	6	24	24	6	6	9	9	9	10	9	10	16
183	19	27	7	8	14	18	22	25	17	18	10	10	14	22	8	12	15	18	15	22	6	6	7	10	23	24	10	15	5	9	7	7	5	9	15	15	6	7	28	28	7	10	10	13	9	10	14	20	17
184	6	8	5	8	12	14	25	34	17	20	7	18	10	22	9	10	14	15	20	23	6	18	10	15	23	29	14	15	8	12	11	12	9	23	11	16	7	8	29	34	9	10	13	32	9	17	9	16	21
185	8	9	4	8	12	12	27	36	16	17	10	17	7	12	9	11	27	28	17	22	5	18	7	15	15	16	14	24	5	12	11	12	9	19	14	16	8	11	0	0	8	9	0	0	11	11	14	16	16
186	8	9	4	8	10	10	25	27	17	22	7	7	10	12	9	11	16	22	15	15	5	8	12	20	15	23	16	24	5	12	11	12	6	9	14	16	4	8	33	34	8	9	12	13	11	11	11	14	14
187	1	10	5	8	12	26	35	36	17	17	10	20	13	14	3	10	21	22	17	23	6	6	10	15	14	15	15	24	5	5	8	15	6	9	16	17	8	15	24	30	9	10	12	13	8	9	9	14	14
188	9	10	4	8	16	18	17	25	17	20	10	20	7	14	3	12	16	17	17	20	5	16	10	15	15	16	3	4	5	5	15	16	6	9	11	16	10	11	24	27	9	10	13	13	11	11	11	14	0
189	8	12	10	11	10	10	24	25	10	12	7	7	3	3	3	12	19	28	20	22	6	6	7	15	15	23	14	18	8	9	1	12	6	9	13	13	4	4	28	28	3	14	20	21	4	10	9	11	12
190	10	21	4	8	10	18	17	17	17	20	7	15	9	12	7	9	1	17	15	15	5	16	18	21	15	24	3	12	5	9	13	16	2	5	13	19	11	11	33	33	3	10	20	21	9	10	9	11	15
191	5	24	8	9	14	15	17	36	22	25	7	11	13	14	10	11	18	20	15	20	6	6	15	17	15	29	14	18	5	9	5	22	8	9	14	15	11	13	15	21	6	10	9	31	8	13	10	13	29
192	16	21	9	12	20	21	17	33	17	17	11	15	12	13	9	12	16	17	15	17	5	19	7	12	15	23	22	23	5	9	13	22	9	15	7	13	8	11	0	0	6	10	9	32	10	13	10	11	30
193	5	6	4	8	14	16	26	29	14	23	9	10	11	12	5	8	0	0	0	0	0	0	0	0	24	25	12	15	5	5	12	14	16	16	23	25	11	15	29	31	8	10	10	11	9	11	13	14	30
194	13	16	9	10	10	18	26	29	18	22	7	7	10	12	3	16	19	20	15	30	6	6	5	19	23	25	11	14	5	16	7	8	6	6	13	16	4	15	27	28	10	10	7	7	8	10	15	16	11
195	2	21	4	11	15	22	31	32	20	23	5	6	7	12	6	13	7	18	15	21	6	7	6	8	22	24	0	0	5	5	2	3	14	22	13	15	11	14	31	32	9	9	13	15	9	20	10	15	18
196	1	16	10	11	13	21	11	20	21	22	7	7	12	20	0	0	8	12	13	19	7	7	7	12	0	0	0	0	0	0	0	0	5	6	12	20	11	15	26	27	24	24	20	20	14	14	15	16	16
197	16	17	10	13	10	14	11	15	20	22	7	12	12	13	3	3	16	17	15	17	2	6	5	14	23	25	0	0	5	11	16	21	6	6	12	13	4	15	28	28	0	0	0	0	0	0	0	0	29
203	6	9	4	11	12	12	40	41	17	23	4	20	9	12	0	0	0	0	0	0	0	0	0	0	25	29	0	0	5	9	12	15	6	11	10	14	5	12	21	34	5	14	16	17	8	11	10	16	18
204	12	13	4	6	10	11	11	25	19	22	13	13	5	12	0	0	17	18	15	24	9	19	11	19	25	29	13	19	9	18	7	7	5	6	12	13	4	4	14	15	7	8	26	27	8	11	1	14	16
205	6	8	7	10	11	18	27	28	18	19	10	21	11	12	10	10	16	17	15	18	0	0	3	7	23	31	0	0	11	12	5	14	5	22	12	12	7	8	17	24	8	11	20	21	5	10	12	16	16
206	6	14	3	6	8	19	24	36	19	25	8	8	12	13	0	0	20	28	15	16	6	16	6	26	15	23	0	0	9	17	4	7	6	6	13	16	4	10	44	45	2	7	9	9	10	12	6	12	13
207	8	11	3	3	8	8	17	23	19	20	8	16	11	12	3	8	17	29	8	15	6	6	1	6	1	15	0	0	16	17	7	15	6	14	12	13	5	10	29	45	10	10	19	20	4	11	11	19	17
208	7	8	3	3	0	0	28	28	19	21	10	10	3	9	9	9	17	19	8	15	6	6	11	18	3	22	21	30	5	5	5	14	13	14	9	14	8	16	23	26	3	11	18	20	4	5	11	15	26
209	9	10	3	3	0	0	0	0	18	23	11	11	12	13	10	14	2	17	8	15	0	0	7	11	23	24	13	13	5	9	5	5	14	15	13	13	4	12	17	17	3	8	10	10	4	12	10	19	14
210	9	10	8	10	0	0	31	42	17	20	0	0	3	3	11	13	10	14	15	22	6	6	9	11	23	34	0	0	5	14	11	13	6	22	16	18	3	7	13	17	7	17	9	9	10	11	13	17	27
211	10	11	2	10	11	20	24	28	21	22	8	9	9	16	11	11	7	17	15	18	7	7	12	18	23	24	16	20	11	11	7	7	3	6	14	14	5	5	20	24	6	6	10	20	10	12	12	15	25
212	1	8	3	6	8	19	3	12	22	25	16	17	12	12	0	0	11	17	15	18	6	7	8	11	15	29	16	16	5	8	11	11	9	18	12	13	10	11	29	34	5	8	7	12	10	11	11	19	25
213	10	11	6	6	8	11	27	28	22	25	10	11	3	9	10	14	17	19	15	15	6	9	6	19	25	32	13	20	5	9	5	7	0	0	0	0	0	0	0	0	10	10	16	17	10	13	12	15	26
214	8	10	9	12	10	18	28	43	19	25	10	10	3	9	0	0	22	25	12	15	0	0	5	13	22	25	0	0	9	21	11	16	5	6	9	12	7	12	18	23	10	10	8	8	10	12	10	15	28
215	9	10	9	10	0	0	24	37	16	23	0	0	7	7	5	6	4	28	15	20	6	6	0	0	19	27	7	15	9	18	8	13	6	6	14	15	10	11	23	23	6	16	10	10	3	12	11	12	19
216	7	8	5	7	11	11	26	28	25	27	9	10	2	3	11	13	12	17	14	16	0	0	5	8	12	15	0	0	8	19	11	12	7	13	13	14	4	5	21	29	2	3	9	9	10	12	10	15	26
217	8	10	8	10	10	11	21	36	12	20	9	9	3	3	10	12	14	27	22	22	6	6	2	19	26	27	16	16	5	9	12	13	6	14	14	15	9	10	22	27	8	10	8	9	10	11	11	17	26
218	9	10	3	11	0	0	13	13	21	22	18	20	12	14	10	11	13	25	15	17	6	11	2	17	23	32	0	0	9	19	7	7	10	15	9	9	5	5	16	20	3	8	9	10	11	12	14	15	16
219	2	10	4	11	10	13	32	42	19	20	9	14	11	12	6	9	7	16	22	23	6	13	2	10	22	24	10	12	5	18	9	24	6	6	11	15	4	11	32	35	8	9	9	9	8	10	12	15	17
220	12	13	4	9	0	0	22	37	20	21	10	12	6	7	9	13	0	0	0	0	0	0	0	0	23	32	0	0	9	9	7	10	6	9	7	9	2	2	35	36	3	6	7	18	8	10	11	12	17
221	9	13	7	8	0	0	26	34	23	24	10	10	6	9	5	12	11	19	15	16	6	16	8	9	0	0	0	0	0	0	0	0	14	17	13	16	17	19	22	24	6	10	8	9	11	11	12	17	33
222	6	11	3	8	9	10	3	30	21	26	13	14	9	12	0	0	21	29	15	17	6	17	9	13	23	29	0	0	5	16	5	7	6	6	4	15	7	11	30	32	5	7	15	17	8	10	11	14	18
223	6	6	8	9	0	0	21	42	17	17	7	7	3	7	9	13	8	16	20	20	6	6	5	6	23	35	11	11	5	5	8	8	7	10	16	16	3	20	28	33	4	10	9	15	13	14	11	14	19
224	10	16	4	4	1	1	29	35	20	21	7	7	28	29	10	14	0	0	0	0	0	0	0	0	17	23	0	0	5	18	8	12	30	40	30	33	15	20	16	26	8	10	14	16	10	11	10	13	21
225	11	13	6	11	10	14	26	26	22	25	7	17	12	20	3	3	11	13	12	15	7	7	2	10	22	23	10	11	9	12	10	14	6	6	13	19	14	15	27	27	10	10	17	20	8	11	5	14	16
226	9	16	3	7	1	3	2	32	20	21	7	20	5	12	15	16	20	22	15	17	2	13	10	12	22	34	12	15	8	9	5	5	6	6	13	13	11	12	35	40	3	8	12	14	10	10	9	10	14
227	1	10	7	7	0	0	18	26	21	24	19	20	6	14	11	12	8	15	15	15	6	11	4	9	17	18	0	0	5	16	6	10	5	11	14	14	6	7	15	15	8	11	11	12	19	20	12	17	14
228	5	5	11	12	0	0	19	30	19	23	9	14	8	8	0	0	0	0	0	0	0	0	0	0	15	23	0	0	5	18	4	6	6	6	12	16	8	10	23	23	4	16	13	16	3	11	16	20	18
229	8	10	8	9	0	0	19	19	17	17	7	10	9	10	0	0	13	16	15	24	16	20	9	9	23	25	13	13	5	8	5	6	0	0	0	0	0	0	0	0	3	8	6	7	9	10	5	14	14
230	6	11	11	12	21	21	19	43	19	20	13	14	8	20	7	7	14	28	15	15	6	6	10	13	22	22	14	19	8	16	15	15	9	12	14	16	5	14	18	22	9	9	9	17	8	11	10	12	14
231	8	13	4	9	0	0	16	16	16	18	9	9	9	9	9	9	0	0	0	0	0	0	0	0	22	23	15	18	9	9	8	22	9	12	13	16	11	20	23	41	3	20	1	9	11	16	10	20	14
232	13	14	10	11	12	13	29	30	17	19	0	0	12	12	12	12	4	7	19	23	6	6	9	12	16	16	0	0	8	8	8	14	8	9	16	16	9	20	25	42	5	6	18	24	11	13	12	14	14
233	14	14	9	10	10	11	18	19	20	20	0	0	14	14	10	16	7	15	16	19	6	6	4	8	0	0	0	0	0	0	0	0	14	20	12	16	4	6	19	19	2	19	19	20	4	4	5	19	11
234	11	20	8	8	21	23	3	3	19	23	6	9	11	12	13	17	0	0	0	0	0	0	0	0	22	22	0	0	5	5	4	19	6	20	13	15	11	17	27	32	4	11	17	18	7	8	10	20	18
235	14	14	9	10	4	4	18	19	20	20	6	9	13	14	9	9	7	15	16	19	6	6	3	5	22	23	12	12	8	9	9	10	14	20	12	12	4	4	19	19	2	19	17	18	4	4	5	19	14
236	7	13	8	10	12	15	41	42	17	19	11	11	3	15	9	13	9	16	20	22	6	6	5	8	22	34	0	0	5	9	0	0	6	6	13	15	4	6	38	38	3	5	16	18	14	14	23	24	16
237	6	18	7	8	11	13	11	24	12	18	7	7	12	14	10	13	0	0	0	0	0	0	0	0	16	23	0	0	11	14	9	9	9	14	15	16	6	8	31	33	18	19	17	17	4	12	5	25	19
238	10	21	4	7	4	4	29	30	18	19	14	15	12	14	8	14	0	0	0	0	0	0	0	0	13	16	19	19	8	9	7	8	6	18	11	16	8	11	37	38	5	18	0	0	10	14	8	10	18
239	0	0	0	0	0	0	0	0	16	25	11	11	12	12	0	0	0	0	0	0	0	0	0	0	0	0	0	0	0	0	0	0	10	22	15	15	4	4	19	19	6	17	9	9	11	11	14	24	18
240	0	0	0	0	0	0	0	0	19	19	0	0	14	15	8	10	7	15	23	25	6	6	5	5	0	0	0	0	8	8	8	9	8	10	15	16	2	20	25	33	17	18	10	10	4	7	20	24	23
241	6	8	15	16	0	0	7	33	17	20	0	0	12	15	8	23	7	19	22	24	6	6	13	19	10	10	18	19	8	8	9	9	6	11	15	15	4	14	20	23	0	0	0	0	0	0	0	0	14
242	10	11	7	8	7	10	18	29	17	20	10	20	10	12	11	12	0	0	0	0	0	0	0	0	2	3	12	12	5	9	4	4	9	19	13	14	4	22	24	25	4	6	32	34	7	8	9	12	17
243	12	17	5	13	12	15	18	36	18	22	6	7	11	12	9	9	19	20	15	15	6	22	5	8	2	4	12	13	9	9	6	11	5	6	13	18	4	13	18	23	0	0	0	0	0	0	0	0	6
244	5	5	4	4	11	20	3	33	16	22	0	0	6	9	12	12	11	15	22	27	6	22	6	10	8	25	22	24	8	14	9	9	10	20	13	15	8	14	16	25	7	18	10	10	4	11	5	5	15
245	6	8	4	8	11	15	42	42	18	19	0	0	8	12	0	0	0	0	0	0	0	0	0	0	5	16	11	15	9	11	7	10	0	0	0	0	0	0	0	0	6	8	19	20	9	11	5	5	20
246	8	13	4	10	0	0	23	24	20	20	10	11	9	12	0	0	8	14	15	24	6	6	8	10	5	8	0	0	5	5	0	0	6	10	13	19	4	11	0	0	3	5	9	20	7	8	5	19	14
247	10	10	7	8	0	0	29	30	19	20	0	0	14	14	9	13	5	15	19	24	6	16	8	8	2	4	0	0	8	8	9	9	5	10	13	15	1	9	0	0	6	9	9	18	4	12	7	7	24
248	7	9	9	10	0	0	15	37	18	24	10	23	12	13	13	14	1	13	23	25	17	20	11	12	1	2	10	14	9	18	14	14	6	6	13	19	10	24	23	36	6	14	15	16	9	10	10	11	13
249	7	14	5	10	12	16	42	44	21	21	14	18	20	26	10	13	1	18	17	17	6	9	5	14	15	22	0	0	5	6	5	16	6	8	15	18	6	7	16	18	7	8	7	16	9	12	7	7	14
250	21	21	4	8	0	0	30	36	16	22	0	0	12	13	8	8	6	7	17	19	6	6	5	7	17	22	21	23	9	19	5	9	5	22	15	16	4	7	0	0	0	0	0	0	0	0	0	0	17
251	15	16	8	11	14	22	18	32	17	25	7	19	10	13	3	19	12	22	15	17	6	22	13	14	13	17	13	14	5	9	7	9	6	6	14	16	4	16	20	24	8	9	9	30	10	10	13	15	18
252	5	7	7	9	11	13	11	27	12	21	22	23	3	3	10	12	10	15	17	23	6	6	0	0	21	22	24	25	8	11	7	14	6	16	15	15	11	14	30	33	4	4	7	9	7	15	0	0	17
253	0	0	0	0	0	0	0	0	17	17	0	0	14	15	0	0	0	0	0	0	0	0	0	0	22	23	22	23	11	11	8	8	9	21	12	16	13	20	16	28	6	6	6	9	11	15	0	0	12
254	7	8	7	8	0	0	29	30	19	20	15	16	17	18	9	11	5	20	17	23	6	23	8	11	22	23	24	25	8	8	9	9	5	23	13	16	1	4	0	0	4	6	7	10	4	13	8	14	16
255	8	8	4	8	11	12	3	36	20	20	7	11	6	6	8	11	0	0	0	0	0	0	0	0	22	23	22	23	8	19	5	5	10	12	13	15	6	11	2	9	4	9	9	9	11	18	7	7	25
256	4	4	7	11	13	13	21	22	21	22	7	11	14	15	13	13	0	0	0	0	0	0	0	0	24	26	0	0	5	8	7	7	0	0	0	0	0	0	0	0	5	7	0	0	4	10	5	16	15
257	13	14	9	10	0	0	11	23	19	22	0	0	9	15	11	13	19	20	17	23	6	6	3	7	16	23	14	15	8	14	9	9	5	15	15	15	6	8	0	0	5	18	6	10	12	13	0	0	29
258	9	9	2	8	0	0	25	30	18	22	0	0	3	11	12	22	5	16	19	23	6	10	0	0	0	0	28	29	8	9	7	9	5	8	15	15	6	11	15	17	4	21	9	10	10	18	5	14	29
259	0	0	10	11	2	2	26	27	20	20	20	29	1	1	1	1	12	14	17	18	14	15	4	5	0	0	0	0	5	5	2	2	7	16	12	15	13	15	0	0	0	0	0	0	0	0	0	0	0
[truncated: 15 more columns]

## Sheet: Table S4
Table S4 Three groups obtained from the STRUCTURE analysis result
population	clone	cluster	100	population	clone	cluster	57	population	clone	cluster	75
P1	A1	Q1		P1	A5-1	Q2		P2	B3	Q3
P1	A2	Q1		P1	A6	Q2		P2	B8-1	Q3
P1	A3	Q1		P2	B10-1	Q2		P2	E14	Q3
P1	A4	Q1		P2	E12	Q2		P2	E16	Q3
P1	A4-1	Q1		P3	J29	Q2		P3	C33	Q3
P1	A4-2	Q1		P3	J29-1	Q2		P3	J28	Q3
P1	A5	Q1		P3	J30	Q2		P5	E1	Q3
P1	A7	Q1		P3	J32	Q2		P5	E3	Q3
P1	F1	Q1		P4	I39	Q2		P5	E4	Q3
P1	F2	Q1		P5	E6	Q2		P5	E5	Q3
P1	B1-1	Q1		P5	E10	Q2		P5	E8	Q3
P1	B2-1	Q1		P6	G3	Q2		P5	E9	Q3
P2	B2-2	Q1		P6	G6	Q2		P6	G5	Q3
P2	B5	Q1		P6	G7	Q2		P6	G8	Q3
P2	B6	Q1		P6	G9-1	Q2		P7	H6	Q3
P2	B6-1	Q1		P6	G11	Q2		P8	I3	Q3
P2	B6-2	Q1		P7	H1	Q2		P8	I8	Q3
P2	B7	Q1		P7	H5	Q2		P8	I9	Q3
P2	B7-1	Q1		P7	H11	Q2		P8	55	Q3
P2	B8	Q1		P8	I1	Q2		P9	I15	Q3
P2	B9	Q1		P8	I2	Q2		P10	J1	Q3
P2	B9-1	Q1		P8	I4	Q2		P10	J3	Q3
P2	B9-2	Q1		P8	I5	Q2		P10	J9	Q3
P2	B9-3	Q1		P8	I6	Q2		P10	J16	Q3
P2	B10	Q1		P8	I10	Q2		P12	J25	Q3
P2	B10-2	Q1		P8	I22	Q2		P14	L8	Q3
P2	B11	Q1		P8	I23	Q2		P14	L11-2	Q3
P2	C8	Q1		P8	I24	Q2		P14	L13	Q3
P2	C9	Q1		P8	I25	Q2		P14	L18	Q3
P2	E13	Q1		P8	I27	Q2		P15	L20	Q3
P2	C1	Q1		P8	I28	Q2		P15	L24	Q3
P2	C2	Q1		P8	I29	Q2		P15	L25	Q3
P2	C2-1	Q1		P8	I30	Q2		P15	L29	Q3
P2	C3	Q1		P8	I31	Q2		P15	L35	Q3
P2	C3-1	Q1		P8	I33	Q2		P16	M1	Q3
P2	C4	Q1		P8	I34	Q2		P16	M2	Q3
P2	C4-1	Q1		P9	I11	Q2		P16	M3	Q3
P2	C5-1	Q1		P9	I13	Q2		P16	M4	Q3
P3	C7-1	Q1		P9	I16	Q2		P16	M5	Q3
P3	D1	Q1		P9	I16-1	Q2		P16	M6	Q3
P3	D2	Q1		P9	I17	Q2		P16	M7	Q3
P3	D2D	Q1		P10	J2	Q2		P16	M8	Q3
P3	D4-1	Q1		P10	J2-1	Q2		P16	M9	Q3
P3	D5	Q1		P10	J2-2	Q2		P16	M10	Q3
P3	D6	Q1		P10	J6	Q2		P16	M13	Q3
P3	D7	Q1		P10	J7	Q2		P16	M14	Q3
P3	D8	Q1		P10	J7-1	Q2		P16	M15	Q3
P3	E7	Q1		P10	J7-2	Q2		P17	M16	Q3
P3	G1	Q1		P10	J8	Q2		P17	M19	Q3
P3	G2	Q1		P10	J10	Q2		P17	M21	Q3
P3	G4	Q1		P10	J11	Q2		P17	M22	Q3
P3	G7-1	Q1		P10	J11-1	Q2		P17	M23	Q3
P3	G7-2	Q1		P10	J11-2	Q2		P17	M24	Q3
P4	G9	Q1		P10	J12	Q2		P17	M25	Q3
P4	G12	Q1		P10	J13-1	Q2		P17	M26	Q3
P4	G12-1	Q1		P10	J14	Q2		P17	M27	Q3
P4	G13	Q1		P10	J15	Q2		P17	N1	Q3
P4	G14	Q1		P10	J17	Q2
P4	H2	Q1		P10	J18	Q2
P4	H3	Q1		P11	J20	Q2
P4	H4	Q1		P11	J20-1	Q2
P4	H8	Q1		P11	J20-2	Q2
P5	H9	Q1		P11	J21	Q2
P5	H10	Q1		P11	J21-1	Q2
P5	H13	Q1		P12	J22	Q2
P5	H14	Q1		P12	J22-1	Q2
P5	H15	Q1		P12	J22-2	Q2
P5	H16	Q1		P12	J23-1	Q2
P5	H17	Q1		P12	J24	Q2
P5	H18	Q1		P12	J27	Q2
P5	H19	Q1		P15	L25-1	Q2
P6	H20	Q1		P15	L31	Q2
P6	I7	Q1		P16	M11	Q2
P6	I21	Q1		P16	M12	Q2
P6	30	Q1		P17	M20	Q2
P6	I12	Q1
P6	I14	Q1
P6	J12-1	Q1
P6	J23	Q1
P6	J26	Q1
P6	k1	Q1
P6	k2	Q1
P6	L1	Q1
P6	L2	Q1
P6	L4	Q1
P6	L5	Q1
P6	L6	Q1
P6	L9	Q1
P7	L10	Q1
P7	L11	Q1
P7	L11-1	Q1
P7	L12	Q1
P7	L14	Q1
P7	L21	Q1
P7	L22	Q1
P7	L26	Q1
P7	L28	Q1
P7	L32	Q1
P7	M17	Q1
P7	M18	Q1		A5-1	C2
P7				A6	C2
P7				B10-1	C2
P7				E12	C2
P7				J29	C2
P7				J29-1	C2
P7				J30	C2
P8				J32	C2
P8				I39	C2
P8				E6	C2
P8				E10	C2
P8				G3	C2
P8				G6	C2
P8				G7	C2
P8				G9-1	C2
P8				G11	C2
P8				H1	C2
P8				H5	C2
P8				H11	C2
P8				I1	C2
P8				I2	C2
P8				I4	C2
P8				I5	C2
P8				I6	C2
P8				I10	C2
P8				I22	C2
P8				I23	C2
P8				I24	C2
P8				I25	C2
P8				I27	C2
P8				I28	C2
P9				I29	C2
P9				I30	C2
P9				I31	C2
P9				I33	C2
P9				I34	C2
P9				I11	C2
P9				I13	C2
P9				I16	C2
P10				I16-1	C2
P10				I17	C2
P10				J2	C2
P10				J2-1	C2
P10				J2-2	C2
P10				J6	C2
P10				J7	C2
P10				J7-1	C2
P10				J7-2	C2
P10				J8	C2
P10				J10	C2
P10				J11	C2
P10				J11-1	C2
P10				J11-2	C2
P10				J12	C2
P10				J13-1	C2
P10				J14	C2
P10				J15	C2
P10				J17	C2
P10				J18	C2
P10				J20	C2
P10				J20-1	C2
P10				J20-2	C2
P11				J21	C2
P11				J21-1	C2
P11				J22	C2
P11				J22-1	C2
P11				J22-2	C2
P12				J23-1	C2
P12				J24	C2
P12				J27	C2
P12				L25-1	C2
P12				L31	C2
P12				M11	C2
P12				M12	C2
P12				M20	C2
P12				B3	C3
P13				B8-1	C3
P13				E14	C3
P14				E16	C3
P14				C33	C3
P14				J28	C3
P14				E1	C3
P14				E3	C3
P14				E4	C3
P14				E5	C3
P14				E8	C3
P14				E9	C3
P14				G5	C3
P14				G8	C3
P14				H6	C3
P14				I3	C3
P14				I8	C3
P14				I9	C3
P15				55	C3
P15				I15	C3
P15				J1	C3
P15				J3	C3
P15				J9	C3
P15				J16	C3
P15				J25	C3
P15				L8	C3
P15				L11-2	C3
P15				L13	C3
P15				L18	C3
P15				L20	C3
P16				L24	C3
P16				L25	C3
P16				L29	C3
P16				L35	C3
P16				M1	C3
P16				M2	C3
P16				M3	C3
P16				M4	C3
P16				M5	C3
P16				M6	C3
P16				M7	C3
P16				M8	C3
P16				M9	C3
P16				M10	C3
P16				M13	C3
P17				M14	C3
P17				M15	C3
P17				M16	C3
P17				M19	C3
P17				M21	C3
P17				M22	C3
P17				M23	C3
P17				M24	C3
P17				M25	C3
P17				M26	C3
P17				M27	C3
P17				N1	C3
P17

## Sheet: Table S5
Table S5 Phylogenetic tree clustering results of phylogenetic trees based on the neighbor-joining method (Cluster into three groups, each group is represented by Ⅰ, Ⅱ, Ⅲ; 61,68,103 represent the number of each group, and list in detail what is in each type)
Ⅰ			61	Ⅱ			68	Ⅲ			103
number	population	clone		number	population	clone		number	population	clone
127	P7	H18		40	P2	C8		130	P8	I1
4	P1	A4		81	P6	G13		158	P8	I33
18	P2	B6-2		64	P1	F1		76	P6	G9
56	P5	E7		21	P2	B8		17	P2	B6-1
71	P6	G6		37	P3	C4-1		13	P2	B2-2
77	P6	G9-1		5	P1	A4-1		259	P17	N1
115	P7	H4		153	P8	I27		120	P7	H10
43	P4	D1		150	P8	I23		3	P1	A3
46	P4	D4-1		193	P12	J23-1		49	P4	D7
124	P7	H15		148	P8	I21		19	P2	B7
256	P17	M25		1	P1	A1		128	P7	H19
6	P1	A4-2		139	P8	I10		129	P7	H20
11	P2	B1-1		157	P8	I31		28	P2	B10-1
24	P2	B9-1		122	P7	H13		145	P9	I16
30	P2	B11		59	P5	E10		203	P13	K1
32	P3	C2		112	P7	H1		135	P8	I6
47	P4	D5		68	P6	G3		44	P4	D2
121	P7	H11		146	P9	I16-1		239	P16	M8
123	P7	H14		9	P1	A6		251	P17	M20
125	P7	H16		149	P8	I22		196	P12	J26
162	P10	J2		8	P1	A5-1		225	P15	L25-1
227	P15	L28		131	P8	I2		197	P12	J27
221	P15	L21		166	P10	J6		173	P10	J11
65	P1	F2		78	P6	G11		194	P12	J24
118	P7	H8		155	P8	I29		154	P8	I28
191	P12	J22-2		160	P4	I39		15	P2	B5
12	P2	B2-1		156	P8	I30		7	P1	A5
243	P16	M12		140	P9	I11		260	P8	55
10	P1	A7		55	P5	E6		31	P3	C1
23	P2	B9		151	P8	I24		220	P15	L20
25	P2	B9-2		72	P6	G7		248	P17	M17
61	P2	E13		202	P3	J32		204	P13	K2
209	P14	L6		60	P2	E12		245	P16	M14
226	P15	L26		142	P9	I13		230	P15	L32
126	P7	H17		147	P9	I17		29	P2	B10-2
35	P3	C3-1		133	P8	I4		80	P6	G12-1
79	P6	G12		229	P15	L31		82	P6	G14
33	P3	C2-1		134	P8	I5		205	P14	L1
36	P3	C4		174	P10	J11-1		208	P14	L5
74	P6	G7-2		175	P10	J11-2		213	P14	L11
136	P8	I7		180	P10	J15		214	P14	L11-1
73	P6	G7-1		170	P10	J8		216	P14	L12
34	P3	C3		199	P3	J29		211	P14	L9
69	P6	G4		200	P3	J29-1		218	P14	L14
2	P1	A2		159	P8	I34		16	P2	B6
38	P3	C5-1		172	P10	J10		252	P17	M21
212	P14	L10		178	P10	J13		116	P7	H5
20	P2	B7-1		168	P10	J7-1		152	P8	I25
27	P2	B10		189	P12	J22		113	P7	H2
48	P4	D6		167	P10	J7		141	P9	I12
26	P2	B9-3		169	P10	J7-2		236	P16	M5
206	P14	L2		179	P10	J14		249	P17	M18
207	P14	L4		182	P10	J17		250	P17	M19
39	P3	C7-1		201	P3	J30		255	P17	M24
114	P7	H3		183	P10	J18		258	P17	M27
50	P4	D8		163	P10	J2-1		247	P17	M16
67	P6	G2		164	P10	J2-2		254	P17	M23
143	P9	I14		242	P16	M11		232	P16	M1
45	P4	D2D		119	P7	H9		238	P16	M7
177	P10	J12-1		41	P2	C9		233	P16	M2
66	P6	G1		190	P12	J22-1		235	P16	M4
				192	P12	J23		237	P16	M6
				176	P10	J12		257	P17	M26
				187	P11	J21		241	P16	M10
				188	P11	J21-1		240	P16	M9
				184	P11	J20		244	P16	M13
				185	P11	J20-1		144	P9	I15
				186	P11	J20-2		246	P16	M15
								198	P3	J28
								215	P14	L11-2
								22	P2	B8-1
								195	P12	J25
								219	P14	L18
								222	P15	L22
								42	P3	C33
								228	P15	L29
								234	P16	M3
								137	P8	I8
								52	P5	E3
								62	P2	E14
								51	P5	E1
								53	P5	E4
								14	P2	B3
								161	P10	J1
								63	P2	E16
								58	P5	E9
								261	P8	30
								57	P5	E8
								165	P10	J3
								54	P5	E5
								231	P15	L33
								253	P17	M22
								223	P15	L24
								75	P6	G8
								117	P7	H6
								138	P8	I9
								224	P15	L25
								171	P10	J9
								181	P10	J16
								132	P8	I3
								70	P6	G5
								210	P14	L8
								217	P14	L13

## Sheet: Table S6
Table S6 Candidate core collection obtained by combination of 126. Three combinations were screened out according to CR< 80%, among which the MD value of 123 combinations was 0 (red font in the table)
core collection	Four parameter percentage	0.1	0.15	0.2	0.25	0.3	0.35	0.4
B1C1D1	MD% VD% CR% VR%	0.00000 46.66667 84.73448 126.89519	0.00000 33.33333 88.91827 120.78899	0.00000 33.33333 90.46227 117.03624	0.00000 33.33333 92.71741 115.10137	0.00000 13.33333 94.91335 112.23567	0.00000 13.33333 95.01002 111.10900	0.00000 6.66667 95.08001 108.68156
B1C1D2	MD% VD% CR% VR%	0.00000 66.66666 90.91024 139.29077	0.00000 66.66666 91.33292 131.66623	0.00000 66.66666 91.48107 125.75761	0.00000 53.33333 91.74858 121.29555	0.00000 53.33333 93.05281 117.81129	0.00000 33.33333 93.05281 115.51059	0.00000 20.00000 93.05281 112.71614
B1C1D3	MD% VD% CR% VR%	0.00000 66.66666 97.66569 140.55637	0.00000 53.33333 100.00000 134.12871	0.00000 46.66667 100.00000 127.69530	0.00000 33.33333 100.00000 122.32478	0.00000 20.00000 100.00000 118.52146	0.00000 13.33333 100.00000 114.08141	0.00000 13.33333 100.00000 112.41589
B1C2D1	MD% VD% CR% VR%	0.00000 33.33333 82.55466 126.97018	0.00000 26.66667 88.48331 122.00260	0.00000 26.66667 88.70582 115.82474	0.00000 33.33333 90.80981 113.68381	0.00000 26.66667 92.47075 110.70641	0.00000 20.00000 92.72845 110.39155	0.00000 6.66667 92.72845 107.92351
B1C2D2	MD% VD% CR% VR%	0.00000 66.66666 90.61554 140.44778	0.00000 66.66666 92.46156 133.02849	0.00000 53.33333 93.51401 126.76691	0.00000 60.00000 93.75146 123.57114	0.00000 53.33333 94.34959 120.20520	0.00000 46.66667 94.50463 118.45665	0.00000 33.33333 94.50463 115.16775
B1C2D3	MD% VD% CR% VR%	0.00000 66.66666 97.66569 140.55637	0.00000 60.00000 100.00000 135.61192	0.00000 46.66667 100.00000 127.09292	0.00000 40.00000 100.00000 122.46199	0.00000 20.00000 100.00000 118.69884	0.00000 20.00000 100.00000 114.23965	0.00000 20.00000 100.00000 113.22683
B1C3D1	MD% VD% CR% VR%	0.00000 13.33333 74.30187 111.89613	0.00000 6.66667 80.18690 108.43717	0.00000 6.66667 82.72359 106.45744	6.66667 6.66667 86.13065 105.54230	0.00000 6.66667 86.79832 106.24396	0.00000 6.66667 88.74879 104.68829	0.00000 0.00000 89.44550 102.09245
B1C3D2	MD% VD% CR% VR%	0.00000 66.66666 87.71034 135.58873	0.00000 46.66667 88.67321 123.87531	0.00000 40.00000 90.82257 118.81551	0.00000 26.66667 93.68786 117.24126	0.00000 33.33333 94.60477 115.56783	0.00000 26.66667 95.37740 113.97941	0.00000 20.00000 95.37740 110.45905
B1C3D3	MD% VD% CR% VR%	0.00000 53.33333 97.89638 138.38406	0.00000 60.00000 100.00000 134.23772	0.00000 60.00000 100.00000 126.47623	0.00000 46.66667 100.00000 121.36375	0.00000 33.33333 100.00000 117.62162	0.00000 20.00000 100.00000 113.99709	0.00000 13.33333 100.00000 112.19254
B2C1D1	MD% VD% CR% VR%	6.66667 20.00000 75.43848 115.87900	0.00000 33.33333 85.22472 115.88577	0.00000 20.00000 87.07168 111.83243	0.00000 13.33333 87.50252 109.49051	0.00000 13.33333 89.78993 106.17609	0.00000 6.66667 95.29346 107.10892	0.00000 6.66667 95.29346 104.92690
B2C1D2	MD% VD% CR% VR%	0.00000 60.00000 88.58273 136.34535	0.00000 60.00000 94.94122 132.48941	0.00000 53.33333 98.00559 128.04134	0.00000 46.66667 98.00559 122.61147	0.00000 46.66667 98.21902 118.80471	0.00000 40.00000 98.78870 117.19531	0.00000 40.00000 98.78870 113.51476
B2C1D3	MD% VD% CR% VR%	0.00000 66.66666 97.66569 140.55637	0.00000 60.00000 100.00000 131.35173	0.00000 53.33333 100.00000 127.54557	0.00000 53.33333 100.00000 121.89540	0.00000 46.66667 100.00000 118.19518	0.00000 33.33333 100.00000 115.68014	0.00000 20.00000 100.00000 112.54964
B2C2D1	MD% VD% CR% VR%	0.00000 33.33333 82.06153 126.74236	0.00000 46.66667 90.28212 122.73354	0.00000 40.00000 90.69555 116.03194	0.00000 26.66667 92.30905 113.71667	0.00000 13.33333 93.75317 111.07973	0.00000 6.66667 94.12305 108.97198	0.00000 0.00000 94.12305 105.39522
B2C2D2	MD% VD% CR% VR%	0.00000 53.33333 88.66839 137.29231	0.00000 53.33333 91.44997 131.57669	0.00000 60.00000 95.90524 128.56961	0.00000 46.66667 95.90524 121.75763	0.00000 46.66667 96.14220 119.11299	0.00000 33.33333 96.19711 115.87286	0.00000 26.66667 96.29379 113.37467
B2C2D3	MD% VD% CR% VR%	0.00000 66.66666 97.66569 140.55637	0.00000 60.00000 100.00000 136.41791	0.00000 46.66667 100.00000 126.97308	0.00000 46.66667 100.00000 120.97090	0.00000 46.66667 100.00000 117.78260	0.00000 33.33333 100.00000 115.21155	0.00000 20.00000 100.00000 114.45970
B2C3D1	MD% VD% CR% VR%	0.00000 26.66667 79.32458 121.31439	0.00000 20.00000 82.35194 112.80648	0.00000 20.00000 84.21586 109.54465	0.00000 20.00000 88.57664 108.65536	0.00000 20.00000 92.66629 107.68095	0.00000 0.00000 94.93948 106.11699	0.00000 0.00000 94.93948 104.00001
B2C3D2	MD% VD% CR% VR%	0.00000 66.66666 93.42551 141.03716	0.00000 60.00000 93.99464 129.32860	0.00000 60.00000 95.05898 124.17775	0.00000 60.00000 95.08745 119.26737	0.00000 46.66667 97.80939 116.80383	0.00000 40.00000 98.32618 115.15987	0.00000 20.00000 98.32618 112.23384
B2C3D3	MD% VD% CR% VR%	0.00000 66.66666 97.66569 140.55637	0.00000 66.66666 100.00000 136.02641	0.00000 53.33333 100.00000 128.86961	0.00000 46.66667 100.00000 122.64079	0.00000 46.66667 100.00000 118.35022	0.00000 40.00000 100.00000 116.34702	0.00000 26.66667 100.00000 113.80573
